# Supplementary material for: A Novel Network Approach to Identify Sample-Specific Context-Informed Metabolic Signatures During Developmental Processes
Source: bioRxiv. 2026 May 22:2026.05.20.726642. Preprint. [Version 1] doi: 10.64898/2026.05.20.726642 (PMC13228320; doi:10.64898/2026.05.20.726642)
Supplement: Supplement 1 — Table S1: Exchange reaction constraints based on plasma levels obtained from the Human Metabolome database. Table S2: Predicted number of granulosa cells per stage of ovarian follicle development. Values were predicted based on literature. Table S3: Metabolic reactions that were tested in each model to determine their functionality. A majority are previously published functions for Human Recon3D, with the additional ones being follicle specific reactions from previously published murine ovarian follicle models. Table S4: Metabolic constraints for each cell- and stage-specific models based on literature. Table S5: Number of cell type and stage samples per donor. Table S6: Community composition, including the reactions (nodes) and the subystems they belong to according to Recon3D. Table S7. Top 25 significant communities per cell and stage type comparison. For each comparison, the top 25 significant communities are recorded with their p-value, FDR, community ratio, and the ranking of communities based on the number of significant comparisons are included. Table S8. All communities per cell and stage type comparison. For each community, the comparison, p-value, and FDR are recorded. Table S9. Top 25 significant pathways per cell and stage type comparison. For each comparison, the top 25 significant pathways are recorded with their p-value, FDR, pathway ratio, and the ranking of pathways based on the number of significant comparisons are included. Table S10. All pathways per cell and stage type comparison. For each pathway, the comparison, p-value, and FDR are recorded. Table S11. Top 25 significant enzymes per cell and stage type comparison. For each comparison, the top 25 significant enzymes are recorded with their p-value, FDR, enzyme ratio, and the ranking of enzymes based on the number of significant comparisons are included. Table S12. All enzymes per cell and stage type comparison. For each enzyme, the comparison, p-value, and FDR are recorded. Table S13. Top 25 [file media-1.xlsx]

## Sheet: Table S1
Table S1: Plasma exchange reaction constraints determiend from human metabolome database
Metabolite Exchange Reaction	Scaled Concentration
EX_ca2(e)	0.476739
EX_ala_L(e)	0.0784648
EX_arg_L(e)	0.0193801
EX_asn_L(e)	0.00798687
EX_asp_L(e)	0.0031352
EX_cys_L(e)	0.0275535
EX_Lcystin(e)	0.017624
EX_glu_L(e)	0.0110519
EX_gln_L(e)	0.118574
EX_gly(e)	0.0567397
EX_his_L(e)	0.019391
EX_ile_L(e)	0.0121266
EX_leu_L(e)	0.0299953
EX_lys_L(e)	0.0439318
EX_met_L(e)	0.00532217
EX_phe_L(e)	0.012811
EX_pro_L(e)	0.0386962
EX_ser_L(e)	0.0291334
EX_thr_L(e)	0.0304472
EX_trp_L(e)	0.0129978
EX_tyr_L(e)	0.016085
EX_val_L(e)	0.0462181
EX_ascb_L(e)	0.00761515
EX_btn(e)	8.45281e-06
EX_chol(e)	0.00213866
EX_fol(e)	1.30719e-05
EX_inost(e)	0.00482378
EX_lipoate(e)	0.000157888
EX_ncam(e)	4.81866e-05
EX_pydx(e)	5.14673e-05
EX_ribflv(e)	5.77555e-05
EX_thm(e)	2.10175e-05
EX_adn(e)	0.000239309
EX_cytd(e)	3.58836e-05
EX_dcyt(e)	4.10098e-05
EX_glc_D(e)	1
EX_gsn(e)	0.000164039
EX_pyr(e)	0.0145438
EX_thymd(e)	4.20351e-05
EX_uri(e)	0.000845349

## Sheet: Table S2
Table S2: Predicted number of granulosa cells per stage of development
Stage	Minimum Estimation	Maximum Estimation	Linear Average	Geometric Average
Primordial	8	18	13	2
Primary	18	600	309	104
Secondary	600	5000	2800	1732
Antral	5000	370000	187500	12589

## Sheet: Table S3
Table S3: Metabolic test function suite for each model
Metabolic Test Function	TestSolutionFollicle	TestSolutionOocytePrimordial	TestSolutionOocytePrimary	TestSolutionOocyteSecondary	TestSolutionOocyteAntral	TestSolutionGranulosaPrimordial	TestSolutionGranulosaPrimary	TestSolutionGranulosaSecondary	TestSolutionGranulosaAntral
Test human biomass reaction	453.121	0.0991901	4.31774	4.13627	89.5528	0	0.2545	0.568964	9
Test human biomass reaction (noTrTr)	458.912	13.806	4.31774	4.13634	91.4424	9.84763	8.88403	0.568964	45.7072
Test human biomass reaction (maintenance)	454.434	0.0991919	4.31774	4.13634	90.0132	4.47257	8.85407	0.568964	45.6834
ATP max, aerobic, glc	1000	200	200	200	200	200	187.221	200	200
ATP max, anaerobic, glc	1000	200	200	200	200	174.441	116.338	200	200
ATP max, aerobic, citrate	1000	200	200	200	200	200	187.221	200	200
ATP max, aerobic, etoh	1000	200	200	200	200	200	185.606	200	200
ATP max, aerobic, glu-L	1000	200	200	200	200	200	186.987	200	200
ATP max, aerobic, gln-L	1000	200	200	200	200	200	187.221	200	200
ATP max, aerobic, gly	1000	200	200	200	200	200	187.071	200	200
ATP max, aerobic, lac-L	1000	200	200	200	200	200	185.766	200	200
ATP max, aerobic, pro-L	1000	200	200	200	200	7.07436	187.221	200	200
ATP production via electron transport chain	1000	200	200	200	200	200	NaN	NaN	200
gthrd reduces h2o2, GTHP (c)	1000	262.999	1000	1000	188.14	215.585	111.396	714.864	1000
gthrd reduces h2o2, GTHP (e)	500	0.0203179	66.56	6.72711	1	6.96	0.64	5.5	8.8
gthrd reduces h2o2, GTHP (m)	1000	338.558	1000	1000	222.441	215.886	NaN	NaN	NaN
gly -> co2 + nh4	100	100	100	100	20.0021	100	100	100	100
12ppd-S(c) -> mthgxl(c)	100	100	100	100	53.4646	100	NaN	100	100
12ppd-S(c) -> pyr(c)	100	100	100	100	51.729	100	NaN	100	100
3pg(c) -> gly(c)	100	100	100	100	5	100	100	100	100
3pg(c) -> ser-L(c)	100	100	100	100	5	100	100	100	100
4abut(c) -> succ(m)	100	100	100	100	55.9232	NaN	100	100	100
4hpro-LT(m) -> glx(m)	100	100	100	100	44.3431	NaN	24.8361	100	100
5aop(c) -> pheme(c)	100	69.4975	0	100	2	64.9782	9.37106	100	100
aact(c) -> mthgxl(c)	100	100	100	100	53.5138	100	NaN	100	100
acac(m) -> acetone(m)	0	0	0	0	0	0	0	0	0
acac(m) -> bhb(m)	100	100	0	100	73.8641	0	0	100	100
acald(c) -> ac(c)	100	100	100	100	100	100	100	100	100
accoa(c) -> pmtcoa(c)	100	9.04384	100	22.4843	3.0302	83.5618	27.7244	100	100
pmtcoa(c) -> malcoa(m)	100	9.04384	100	22.4843	3.0302	56.4748	32.8243	100	100
acetone(c) -> mthgxl(c)		NaN	NaN	NaN	NaN	NaN	NaN	NaN	NaN
acgal(c) -> udpacgal(c)	100	100	100	100	1.2033	30.091	45.4486	100	100
acgam(c) -> cmpacna(c)	100	95.4456	100	100	1.2035	100	41.0745	100	100
acorn(c) -> orn(c)	NaN	NaN	NaN	NaN	NaN	NaN	NaN	NaN	NaN
adrnl(c) -> 34dhoxpeg(c)	100	NaN	NaN	NaN	NaN	100	100	100	100
akg(c) -> glu-L(c) (ALATA_L)	1000	663.674	1000	1000	283.455	240.192	104.418	1000	1000
akg(c) -> glu-L(c) (ASPTA)	1000	438.167	1000	1000	765.993	1.93483	NaN	540.871	1000
akg(m) -> oaa(m)	100	100	100	100	51.1515	100	100	100	100
akg(m) -> glu-L(m)	100	100	100	100	39.9573	100	100	100	100
akg(m) -> glu-L(m) (ASPTAm)	1000	147.676	1000	1000	40.3693	NaN	NaN	NaN	260.514
ala-B(c) -> msa(m)	100	100	100	100	100	69.5001	100	100	100
ala-D(c) -> pyr(c)	100	100	100	NaN	51.8051	NaN	NaN	NaN	NaN
ala-L(c) -> ala-D(c)	100	100	100	0	51.861	0	0	0	0
ala-L(c) -> pyr(c)	100	100	100	100	51.8051	100	100	100	100
arachd(c) -> malcoa(m)	100	8.04384	100	21.4843	2.0302	56.0484	31.8495	100	100
arachd(r) -> txa2(r)	100	100	100	100	8.99137	100	100	100	100
arg-L(c) -> creat(c)	100	34.8001	100	100	5.0001	3.47453	9.49055	100	61.6
arg-L -> glu-L (m)	100	100	100	100	39.933	100	100	100	100
arg-L -> no	100	100	100	100	100	100	100	100	100
arg-L(c) -> pcreat(c)	100	34.8001	100	100	5.0001	3.45545	9.45804	100	61.6
ascb-L(c) -> eryth(c)	0	0	0	0	0	0	NaN	0	0
ascb-L(c) -> lyxnt(c)	0	0	0	0	0	0	NaN	0	0
ascb-L(c) -> thrnt(c)	0	0	0	0	0	0	NaN	0	0
ascb-L(c) -> xylnt(c)	0	0	0	0	0	0	NaN	0	0
asn-L(c) -> oaa(c)	100	100	100	100	50.3349	100	100	100	100
asp-L(c) + hco3(c) -> arg-L(c)	100	100	100	100	0	2.45848	100	100	100
asp-L(c) -> ala-B(c)	100	100	100	100	95.1653	71.5383	100	100	100
asp-L(c) -> asn-L(c)	100	0.0277162	100	1.52939	1	1.60437	100	100	100
asp-L(c) -> argsuc(c), asp-L -> fum (via argsuc), 1	100	100	100	100	0	2.4822	100	100	100
argsuc(c) -> fum(c), asp-L -> fum (via argsuc), 2	100	100	100	100	54.2193	100	100	100	100
asp-L(c) -> dcamp(c), asp-L -> fum (via dcamp), 1	100	100	100	100	3.50826	100	0	100	0
dcamp(c) -> fum(c), asp-L -> fum (via dcamp), 2	100	100	100	100	53.0749	100	NaN	100	NaN
dcamp(c) -> fum(c), asp-L -> fum (via dcamp), 3	999	269.581	999	999	233.341	163.74	NaN	534.717	NaN
asp-L(c) -> oaa(c)	100	100	100	100	51.3025	100	100	100	100
carn -> ala-B	100	100	100	100	95.5032	72.3633	NaN	NaN	100
chol(c) + dag_hs(c) -> pe_hs(c)	100	100	100	100	3.45657	100	100	100	100
choline -> betaine (glyb) -> glycine, 1 [m]	100	24.9714	100	100	7	17.6561	100	100	100
choline -> betaine (glyb) -> glycine, 2 [m]	100	100	100	100	57.5099	88.8787	100	100	100
coke(r) -> pecgoncoa(r)	0	NaN	NaN	NaN	NaN	NaN	0	0	0
core2(g) -> ksii_core2(g)	77.9231	NaN	NaN	NaN	NaN	NaN	NaN	NaN	NaN
core4(g) -> ksii_core4(g)	77.1538	NaN	NaN	NaN	NaN	NaN	NaN	NaN	NaN
cspg_a[ly] -> gal[ly] + glcur[ly] + xyl-D[ly]	100	1.14286	1.14286	1.14286	1.14286	1.13333	1.07143	1.14286	1.14286
cspg_b[ly] -> gal[ly] + glcur[ly] + xyl-D[ly]	99.9	1.14286	1.14286	1.14286	1.14286	1.13333	NaN	1.14286	1.14286
cspg_c[ly] -> gal[ly] + glcur[ly] + xyl-D[ly]	100	1.14286	1.14286	1.14286	1.14286	1.13333	1.07143	1.14286	1.14286
cspg_d[ly] -> gal[ly] + glcur[ly] + xyl-D[ly]	99.8	1.14286	1.14286	1.14286	1.14286	1.13333	1.07143	1.14286	1.14286
cspg_e[ly] -> gal[ly] + glcur[ly] + xyl-D[ly]	99.7	1.14286	1.14286	1.14286	1.14286	1.13333	1.07143	1.14286	1.14286
cys-L + glu-L + gly -> ghtrd	100	1.04064	100	14.4542	3	25.3227	97.173	100	100
cys-L -> 3sala -> so4, 1	100	1.04064	100	14.4542	3	25.8864	69.892	100	100
cys-L -> 3sala -> so4, 2	100	7.54139	100	20.955	3.0024	37.702	44.4026	100	100
cys-L(c) -> hyptaur(c)	100	8.00064	100	22.4843	4	0	52.8024	100	0
cystine (Lcystin) -> cys-L	100	2.04064	100	15.4542	4	30.3572	100	100	100
dhap(c) -> mthgxl(c)	100	100	100	100	49.752	100	100	100	100
dmpp(c) -> ggdp(c) (with RPMI medium)	0	0	0	0	0	0	0	0	0
dna(n) -> dna5mtc(n) (with RPMI medium)	NaN	NaN	NaN	NaN	NaN	NaN	NaN	NaN	NaN
dolichol_L(c) -> dolmanp_L(r) (with RPMI medium)	NaN	NaN	NaN	NaN	NaN	NaN	NaN	NaN	NaN
dolichol_L(c) -> g3m8mpdol_L(r) (with RPMI medium)	NaN	NaN	NaN	NaN	NaN	NaN	NaN	NaN	NaN
dolichol_U(c) -> dolmanp_U(r) (with RPMI medium)	1.03333	NaN	NaN	NaN	NaN	NaN	1.01667	1.03333	1.03333
dolichol_U(c) -> g3m8mpdol_U(r) (with RPMI medium)	25	NaN	NaN	NaN	NaN	NaN	1.64561	0.105067	9.43359
dopa(c) -> homoval(c)	100	0	0	0	0	100	100	100	100
etoh(c) -> acald(c)	100	100	100	100	2.50826	100	100	100	100
f6p(c) + g3p(c) -> r5p(c)	100	100	100	100	3.00826	69.9809	100	100	100
frdp(c) -> dolichol_L(r) (with RPMI medium)	0	0	0	0	0	0	0	0	0
frdp(c) -> dolichol_U(r) (with RPMI medium)	0.0333333	0	0	0	0	0	0.0166667	0.0333333	0.0333333
ade(c) -> amp(c)	100	100	100	100	3.50826	100	93.2648	100	100
adn(c) -> urate(x)	0	0	0	0	0	0	0	0	0
adp(c) -> datp(n)	100	100	100	100	4.50826	0	38.9042	100	100
cdp(c) -> dctp(n)	100	100	100	100	2.50826	74.2487	64.3398	83.2875	100
cmp(c) -> cytd(c)	100	100	100	100	2.50826	100	54.48	100	100
cytd(c) -> ala-B(c)	100	100	100	100	96.3607	71.4534	100	100	100
dcmp(c) -> ala-B(c)	100	100	100	100	96.6383	71.6204	100	100	100
gdp(c) -> dgtp(n)	100	100	100	100	4.50826	0	52.9086	100	100
gln-L + HCO3 -> UMP(c)	100	100	100	100	1.50826	33.905	68.1917	100	100
gsn(c) -> urate(x)	0	0	0	0	0	0	0	0	0
gua(c) -> gmp(c)	100	100	100	100	NaN	100	100	100	100
hxan(c) -> imp(c)	100	100	100	100	3.50826	100	100	100	10.0089
imp(c) -> atp(c)	100	100	100	100	4.50826	73.8605	54.7296	100	100
imp(c) -> gtp(c)	100	100	100	100	4.50826	99.2485	43.3233	100	100
imp(c) -> urate(x)	0	0	0	0	0	0	0	0	0
prpp(c) -> imp(c)	100	100	100	100	4.50826	100	100	100	10.0089
pydx(c) -> pydx5p(c)	100	15	3.00002	1.00969	2	1.00018	2	3.00014	3.00023
thm(c) -> thmpp(c) (with RPMI medium)	2	NaN	NaN	2	2	2	NaN	2	2
thm(e) -> thmpp(m) (with RPMI medium)	0	NaN	NaN	0	0	0	NaN	0	0
thmmp(e) -> thmpp(c) (with RPMI medium)	NaN	NaN	NaN	NaN	NaN	NaN	NaN	NaN	NaN
thmmp(e) -> thmpp(m) (with RPMI medium)	0	0	0	0	0	0	0	0	0
tyr-L(m) -> q10(m)	100	9.75407	82.5313	83.8341	0	NaN	3.08039	5.5	20.5333
udp(c) -> dttp(n)	100	77.6197	100	100	3.50826	0.000146282	31.9737	83.9064	100
ump(c) -> ala-B(c)	100	100	100	100	96.4939	72.5055	100	100	100
fru(c) -> dhap(c)	100	100	100	100	53.22	100	100	100	100
fru(c) -> g3p(c)	100	100	100	100	53.22	100	100	100	100
fuc-L(c) -> gdpfuc(c) (with RPMI medium)	100	100	100	100	2.12674	66.7413	58.1787	100	100
fum(m) -> oaa(m)	100	100	100	100	50.8663	100	100	100	100
g1p(c) -> dtdprmn(c) (with RPMI medium)	0	0	0	0	0	0	0	0	0
g3p(c) -> mthgxl(c)	100	100	100	100	49.752	100	100	100	100
g6p(c) -> r5p(c)	100	100	100	100	3.00826	69.7291	100	100	100
g6p(c) -> ru5p-D(c)	100	100	100	100	3.00826	100	89.5167	100	100
gal(c) -> glc-D(c)	100	100	100	100	2.00551	100	100	100	100
gal(c) -> udpgal(c)	100	100	100	100	1.2033	29.1587	47.8676	100	100
galgluside_hs(g) -> galgalgalthcrm_hs(g)	0	0	0	0	NaN	NaN	NaN	0	0
galgluside_hs(g) -> acgagbside_hs(g)	100	0	0	0	NaN	NaN	NaN	0	0
galgluside_hs(g) -> acnacngalgbside_hs(g)	100	100	100	0	NaN	NaN	NaN	100	100
galgluside_hs(g) -> gd1b2_hs(g)	100	0	0	0	NaN	NaN	NaN	100	100
galgluside_hs(g) -> gd1c_hs(g)	100	0	0	0	NaN	NaN	NaN	0	100
galgluside_hs(g) -> gp1c_hs(g)	100	0	0	0	NaN	NaN	NaN	100	100
galgluside_hs(g) -> gq1balpha_hs(g)	100	0	0	100	NaN	NaN	NaN	100	100
gam6p(c) -> uacgam(c)	100	100	100	100	1.2033	30.1309	45.6122	100	100
gdpmann(c) -> gdpfuc(c)	100	100	100	100	2.00611	100	63.2465	100	100
glc-D(c) -> inost(c)	100	100	100	100	3.00561	100	100	0.0132654	100
glc-D(c) -> lac-L(c) + atp(c) + h2o(c)	100	100	100	100	55.116	100	100	100	100
glc-D(c) -> lac-D(c)	100	100	0	100	55.1345	100	100	100	100
glc-D(c) -> lcts(g)	100	1	1	1	1	1	0.5	1	1
glc-D(c) -> pyr(c)	100	100	100	100	52.9451	100	100	100	100
gln-L(c) -> nh4(c)	100	100	100	100	21.0021	100	100	100	100
gln-L(m) -> glu-L(m)	100	100	100	100	39.9959	100	100	100	NaN
gln-L(m) -> glu-L(m)	100	100	100	100	39.9959	100	100	100	NaN
glu5sa(c) -> pro-L(c)	NaN	NaN	NaN	NaN	NaN	NaN	NaN	NaN	NaN
glu-L(c) -> 4abut(c)	100	100	100	100	56.1087	0	100	100	100
glu-L(c) -> gln-L(c)	100	100	100	100	38.4995	100	100	100	100
glu-L -> pro-L	100	100	100	7.30949	0	30.6529	100	100	100
glu-L(m) -> akg(m)	100	100	100	100	39.8705	100	100	100	100
gluside_hs(g) -> galgluside_hs(g)	100	100	100	100	1.00275	NaN	NaN	100	100
glx(m) -> glyclt(m)	100	100	100	100	6.00262	NaN	100	100	100
gly(c) -> ser-L(c) -> pyr(c), 1	100	100	100	100	6	100	100	100	100
gly(c) -> ser-L(c) -> pyr(c), 2	100	100	100	100	52.2191	100	100	100	100
glyc(c) -> glc-D(c)	100	100	100	100	1.00551	100	100	100	100
glyc(c) + Rtotal(c) + Rtotal2(c) -> dag_hs(c)	100	100	100	100	3.48561	100	65.8693	100	100
glyc(c) + Rtotal(c) -> tag_hs(c) (with RPMI medium)	100	1.0385	1.0385	1.0385	0	34.8	0	22	44
glyclt(c) -> gly(c)	100	100	100	100	5	100	NaN	100	100
glygn2(c) -> glc-D(c)	100	100	100	100	12.0055	100	100	NaN	100
glygn2(e) -> glc-D(e) - via AMY2e	344.444	6.96	66.56	101	1	6.96	0.64	5.5	8.8
glx(c) -> oxa(c)	100	100	100	100	7.00262	100	100	100	100
ha[l] -> acgam[l] + glcur[l]	100	100	100	100	2.6965	100	100	100	NaN
his-L(c) -> glu-L(c)	100	100	100	100	38.958	100	100	100	100
his-L(c) -> hista(c)	100	1.01852	100	4.66438	1	1.86934	56.2405	100	100
hista(c) -> 3mlda(c) (with RPMI medium)	100	0	0	0	0	0	100	100	100
hista(c) -> im4ac(c)	100	1.01852	100	4.66438	1	1.86865	50.1934	100	100
hmgcoa(x) -> chsterol(r)	100	25.2925	100	100	6.56315	65.4834	16.5872	100	100
hmgcoa(x) -> frdp(x)	100	41.401	100	100	14.0495	32.9552	23.1213	72.4655	93.0607
hmgcoa(x) -> xoldiolone(r)	0	0	0	0	0	0	0	0	0
hmgcoa(x) -> xoltriol(c)	100	1	1	1	1	0	1	1	1
hpyr(c) -> 2pg(c)	100	100	100	100	52.8238	100	100	100	100
hpyr(c) -> glyclt(c)	100	100	100	100	7.00262	100	100	100	100
hpyr(c) -> glyc-S(c)	100	100	100	100	6	100	100	0	100
hspg(l) -> gal(l) + glcur(l) + xyl-D(l)	98.5	1.14286	1.14286	1.14286	1.14286	1.13333	NaN	1.14286	1.14286
hyptaur(c) -> taur(x)	100	100	100	100	4	NaN	100	100	NaN
ile-L(c) -> accoa(c)	100	8.04384	100	21.4843	2.0302	61.9286	41.6113	100	100
inost(c) -> pail_hs(c) (with RPMI medium)	100	57.6263	100	100	2.63271	44.098	61.6365	2	100
inost(c) -> pail45p_hs(c) (with RPMI medium)	100	38.9832	100	100	2.33343	27.9893	34.3866	2	100
inost(c) -> pail4p_hs(c) (with RPMI medium)	100	46.6321	100	100	2.62809	34.449	41.8754	2	100
inost(c) -> xu5p-D(c)	100	100	100	100	1.50826	100	88.5135	100	100
ipdp(x) -> sql(r)	100	24.2586	100	100	6.43056	17.3829	12.3411	41.0402	63.9197
itacon(m) -> pyr(m)	NaN	NaN	NaN	NaN	NaN	NaN	NaN	NaN	NaN
ksi[l] -> man[l] + acgam[l] (with RPMI medium)	NaN	NaN	NaN	NaN	NaN	NaN	NaN	NaN	NaN
ksii_core2(l) -> Ser/Thr(l)	76.9231	31.3187	68.6935	68.6935	1	7.40444	5.56	30.4088	21.6
ksii_core4(l) -> Ser/Thr(l)	76.8462	31.2279	68.625	68.625	1	7.23778	5.56	30.2776	21.6
l2fn2m2masn(g) -> ksi(g) (with RPMI medium)	0	NaN	NaN	NaN	NaN	NaN	NaN	0	0
lac-L(c) -> glc-D(c)	100	100	100	100	1.00551	100	100	100	100
Lcyst(c) -> taur(x)	NaN	NaN	NaN	NaN	NaN	NaN	NaN	NaN	NaN
leu-L(c) -> accoa(c)	100	8.04384	100	21.4843	2.0302	61.7898	41.5628	100	100
lys-L[c] -> accoa[m] (via saccrp-L pathway)	100	8.04384	100	21.4843	2.0302	75.367	41.6113	100	100
lys-L[x] -> aacoa[m] (via Lpipecol pathway)	NaN	NaN	NaN	NaN	NaN	NaN	NaN	NaN	NaN
m8masn(r) -> nm4masn(g)	100	1	1	1	1	1	NaN	1	1
man(c) -> gdpmann(c)	100	100	100	100	2.0033	99.1739	59.1951	100	100
man6p(c) -> kdn(c) - via ACNAM9PL2	1000	101	101	101	2.00551	101	101	101	101
mescon(m) -> pyr(m)	NaN	NaN	NaN	NaN	NaN	NaN	NaN	NaN	NaN
met-L(c) -> cys-L(c)	100	0.0406358	100	13.4542	2	29.0681	100	100	100
mi145p(c) -> inost(c)	100	100	100	100	3.00561	100	100	1.01327	100
msa(m) -> ala-B(m)	100	100	100	100	94.9099	72.3647	100	100	100
mthgxl(c) -> 12ppd-S(c)	100	100	100	100	54.8369	100	0	100	100
mthgxl(c) -> lac-D(c)	100	100	0	100	53.9584	100	100	100	100
n2m2nmasn[l] -> man[l] + acgam[l] (with RPMI medium)	NaN	NaN	NaN	NaN	NaN	NaN	NaN	NaN	NaN
nm4masn(g) -> l2fn2m2masn(g) (with RPMI medium)	NaN	NaN	NaN	NaN	NaN	NaN	NaN	NaN	NaN
nm4masn(g) -> n2m2nmasn(g) (with RPMI medium)	NaN	NaN	NaN	NaN	NaN	NaN	NaN	NaN	NaN
nm4masn(g) -> s2l2fn2m2masn(g) (with RPMI medium)	NaN	NaN	NaN	NaN	NaN	NaN	NaN	NaN	NaN
o2- -> h2o2 -> o2 + h2o, 1	100	NaN	NaN	NaN	NaN	NaN	100	100	100
o2- -> h2o2 -> o2 + h2o, 2	100	100	100	100	100	100	100	100	100
orn(c) -> nh4(c)	100	100	100	100	20.0021	100	100	100	100
orn(c) -> ptrc(c)	100	100	100	100	1	100	56.8398	100	100
orn(c) -> spmd(c)	100	93.2782	100	100	1	40.1967	18.5238	100	35.2
orn(c) -> sprm(c)	100	46.6391	100	100	1	20.0984	10.6671	100	17.6
pail_hs(c) -> gpi_prot_hs(r) (with RMPI medium)	100	1	1	1	0.931258	1	1	1	1
pail45p(c) -> mi145p(c)	100	80.3819	100	100	3.00561	50.567	32.9773	1.01327	100
phe-L(c) -> pac(c)	100	100	100	100	2	100	100	100	100
phe-L(c) -> pacald(c)	100	0	0	0	0	100	100	100	100
phe-L(c) -> peamn(c)	100	0	0	0	0	100	56.2405	100	100
phe-L(c) -> phaccoa(c)	0	0	0	0	0	0	0	0	0
phe-L(c) -> pheacgln(c)	0	0	0	0	0	0	0	0	0
phe-L(c) -> phpyr(c)	100	100	100	100	2	100	100	100	100
phe-L(c) -> tyr-L(c)	100	0.0225646	100	3.04682	0	1.16953	100	100	100
pheme(c) -> bilirub(c)	100	100	NaN	100	1	100	NaN	100	100
phytcoa(x) -> dmnoncoa(m)	100	9.04384	100	22.4843	1.0001	53.9766	12.1267	100	64.1459
pmtcoa(c) -> crmp_hs(c) (with RPMI medium)	100	53.2042	100	100	1.67914	68.2287	22.9	0	100
pmtcoa(c) -> sphmyln_hs(c) (with RPMI medium)	100	16.7053	0.0755	1.3085	1	3.5871	26.8799	77.9309	100
ppcoa(m) -> succoa(m)	100	9.04384	100	22.4843	3.0302	78.8919	31.1556	100	100
pro-L(c) -> glu-L(c)	100	100	100	100	39.7935	100	100	100	100
ptrc(c) -> ala-B(c)	100	100	100	100	94.4243	71.38	100	100	100
ptrc(c) -> spmd(c)	100	93.2782	100	100	1	40.1967	18.7944	100	35.2
pyr -> fad[m] + h[m] (with RPMI medium)	1	1	1	1	1	1	1	1	1
pyr(c) -> lac-D(c)	100	100	0	100	53.9924	100	100	100	100
pyr -> nad[m] + h[m] (with RPMI medium)	100	70.6306	100	NaN	NaN	NaN	30.0084	100	100
pyr[c] -> accoa[m] + co2(c) + nadh[m]	100	8.04384	100	NaN	NaN	NaN	48.5954	100	100
pyr(c) -> ala-L(c), 1	100	100	100	100	51.848	100	100	100	100
pyr(c) -> ala-L(c), 2	100	100	100	100	51.8051	100	100	100	100
s2l2fn2m2masn(l) -> man[l] + acgam[l] (with RPMI medium)	NaN	NaN	NaN	NaN	NaN	NaN	NaN	NaN	NaN
Ser/Thr[g] + udpacgal[g] -> core2[g] - via GALNTg and DM_core4[g] (with RPMI medium)	NaN	NaN	NaN	NaN	NaN	NaN	NaN	NaN	NaN
Ser/Thr[g] + udpacgal[g] -> core4[g] - via GALNTg and DM_core4[g] (with RPMI medium)	NaN	NaN	NaN	NaN	NaN	NaN	NaN	NaN	NaN
Ser/Thr[g] + udpacgal[g] -> Tn_antigen[g] - via GALNTg (with RPMI medium)	NaN	NaN	NaN	NaN	NaN	NaN	NaN	NaN	NaN
Ser/Thr[g] + udpacgal[g] -> sTn_antigen[g] - via GALNTg and DM_sTn_antigen(g) (with RPMI medium)	NaN	NaN	NaN	NaN	NaN	NaN	NaN	NaN	NaN
Ser-Gly/Ala-X-Gly[r] -> cs_pre[g]	100	0.285714	0.285714	0.285714	0.201101	0.25	0.142857	0.285714	0.285714
Ser-Gly/Ala-X-Gly[r] -> cspg_a[g]	100	0.142857	0.142857	0.142857	0.142857	0.133333	0	0.142857	0.142857
Ser-Gly/Ala-X-Gly[r] -> cspg_c[g]	100	0.142857	0.142857	0.142857	0.142857	0.133333	0.0714286	0.142857	0.142857
Ser-Gly/Ala-X-Gly[r] -> cspg_d[g]	100	0.125	0.125	0.125	0.125	0.117647	0.0625	0.125	0.125
Ser-Gly/Ala-X-Gly[r] -> cspg_e[g]	100	0.117647	0.117647	0.117647	0.117647	0.111111	0.0588235	0.117647	0.117647
Ser-Gly/Ala-X-Gly[r] -> hspg[g]	57.1429	0.0571429	0.0571429	0.0571429	0.0571429	0.0555556	0.0285714	0.0571429	0.0571429
Ser-Gly/Ala-X-Gly[r] -> cspg_b[g]	100	0.133333	0.133333	0.133333	0.133333	0.125	0.0666667	0.133333	0.133333
ser-L(c) -> cys-L(c)	100	0.0406358	100	13.4542	2	28.4564	100	100	100
so4(c) -> paps(c)	100	100	100	100	3.50826	98.858	45.1056	100	100
spmd(c) -> sprm(c)	100	47.1391	100	100	1	20.5984	11.2407	100	18.1
srtn(c) -> f5hoxkyn(c)	0	NaN	NaN	NaN	NaN	0	0	0	0
srtn(c) -> fna5moxam(c)	0	NaN	NaN	NaN	NaN	0	0	0	0
srtn(c) -> nmthsrtn(c)	0	NaN	NaN	NaN	NaN	0	0	0	0
strch1(e) -> glc-D(e) via AMY1e	1	1	1	1	1	1	NaN	1	1
succoa(m) -> oaa(m)	100	100	100	100	50.8242	100	100	100	100
taur(x) -> tchola(x)	0	0	0	0	0	NaN	NaN	0	NaN
thcholstoic(x) -> gchola(x)	0	0	0	0	0	NaN	NaN	0	NaN
thcholstoic(x) -> tchola(x)	0	0	0	0	0	NaN	NaN	0	NaN
trp-L(c) -> ppcoa(c)	100	8.04384	100	21.4843	2.0302	67.4359	33.319	100	100
trp-L(c) -> accoa(c)	100	8.04384	100	21.4843	2.0302	61.7898	41.6113	100	100
trp-L(c) -> anth(c)	100	1.01307	100	0	2	0	38.2955	100	100
trp-L(c) -> id3acald(c)	100	100	100	100	0	100	59.4839	100	100
trp-L(c) -> kynate(c)	100	0	0	0	0	0	47.9541	100	100
trp-L(c) -> melatn(c)	0	0	0	0	0	0	0	0	0
trp-L(c) -> Lfmkynr(c)	100	1.01307	100	0	2	0	81.2325	100	100
trp-L(c) -> Lkynr(c)	100	1.01307	100	0	2	0	51.8407	100	100
trp-L(c) -> nformanth(c)	100	1.01307	100	0	2	0	0	100	100
srtn(c) -> 5moxact(c)	0	NaN	NaN	NaN	NaN	0	0	0	0
srtn(c) -> 6hoxmelatn(c)	0	NaN	NaN	NaN	NaN	0	0	0	0
trp-L(c) -> quln(c)	100	100	100	0	0	0	48.5951	100	100
trp-L(c) -> srtn(c)	NaN	NaN	NaN	NaN	NaN	NaN	NaN	NaN	NaN
Tyr-ggn(c) -> glygn2(c)	100	2.00174	3.73583	2.12745	0.0914097	2.07183	0.118444	1	0.69608
tyr-L(c) -> 34hpp(c)	100	1.02256	100	4.04682	1	2.17093	100	100	100
tyr-L(c) -> 4hphac(c)	100	0	0	0	0	100	100	100	100
tyr-L(c) -> adrnl(c)	100	0	0	0	0	65.3882	9.50731	100	61.6
tyr-L(c) -> dopa(c)	100	100	100	100	1	100	100	100	100
tyr-L(c) -> fum(c) + acac(c)	100	100	100	100	53.2466	100	100	100	100
tyr-L(c) -> melanin(c)	0	0	0	0	0	0	0	0	0
tyr-L(c) -> nrpphr(c)	100	100	100	100	1	100	100	100	100
uacgamv(c) + udpglcur(c) -> ha[e] - via HAS2	500.5	108.086	199.84	350	2.16942	NaN	27.3909	111	100
uacgam(c) -> m8masn(r)	100	6.9602	66.5603	100	0.0002	19.8466	16.3139	36.723	68.2967
udpglcur(c) -> xu5p-D(c)	100	100	100	100	2.50826	100	88.5936	100	100
ura(c) -> ala-B(c)	100	100	100	100	95.1888	72.3056	100	100	100
val-L(c) -> 3aib(c)	100	100	100	100	54.413	0	100	100	100
val-L(c) -> succoa(m)	100	8.04384	100	21.4843	2.0302	77.9575	30.5801	100	100
xoltriol(m) -> thcholstoic(m)	100	3	NaN	3	3	NaN	NaN	3	3
xylu-D(c) -> glyclt(c)	100	100	100	100	6.50262	100	100	100	100
glucose to lactate conversion	1000	0.005	0.05	5.12	2.64	0.9	0.04	4	5
glutamine to glucose conversion - GLUNm	1000	303.147	NaN	1000	NaN	61.8834	57.6443	927.328	NaN
glutamine to glucose conversion - ASPTAm	1000	147.772	1000	1000	40.4036	NaN	NaN	NaN	260.351
glutamine to glucose conversion - FUM	1000	434.41	1000	1000	293.455	NaN	NaN	1000	NaN
glutamine to glucose conversion - MDH	1000	781.797	1000	1000	306.444	174.48	52.8316	796.993	728.404
glutamine to glucose conversion - G6PPer	1000	292.227	1000	1000	NaN	NaN	NaN	NaN	NaN
glutamine to proline conversion - P5CRm	1000	1000	1000	1000	1000	NaN	NaN	NaN	1000
glutamine to proline conversion - P5CRxm	1000	1000	1000	NaN	1000	NaN	NaN	1000	NaN
glutamine to ornithine conversion - ORNTArm	1000	6.96	66.56	1000	0	2.43784	53.0993	106.5	8.8
glutamine to citrulline converion - OCBTm	1000	21.9379	NaN	992.258	60.5011	NaN	37.7707	280.613	101
glutamine to lactate - LDH_L	1000	0	0	0	0	805.205	1000	0	NaN
glutamine to aspartate - ASPTA	1000	438.846	1000	1000	807.865	1.91856	NaN	543.695	1000
glutamine to co2 - AKGDm	1000	285.61	1000	1000	82.9051	103.994	41.6724	385.203	588.198
glutamine to ammonia - GLUNm	1000	303.147	NaN	1000	NaN	61.8834	57.6443	928.087	NaN
putriscine to methionine (depends on oxygen uptake) - UNK2	NaN	NaN	NaN	NaN	NaN	NaN	NaN	NaN	NaN
secretion of alanine	1000	6.96	66.56	2818.3	1	6.96	0.64	5.5	8.8
secretion of lactate	1000	0.005	0.05	5.12	2.64	0.9	0.04	4	5
synthesis of arginine from glutamine - ARGSL	1000	251.629	1000	1000	252.299	174.48	46.0975	280.846	475.753
synthesis of proline from glutamine - P5CR	1000	1000	1000	1000	1000	NaN	1000	1000	1000
synthesis of proline from glutamine - P5CRm	1000	1000	1000	1000	1000	NaN	NaN	NaN	1000
synthesis of proline from glutamine - P5CRxm	1000	1000	1000	NaN	1000	NaN	NaN	1000	NaN
synthesis of alanine from glutamine - ALATA_L	1000	632.566	1000	1000	281.717	195.944	75.7318	1000	1000
secretion of proline	1000	6.96	66.56	0.0227	0	6.96	0.64	5.5	8.8
secretion of arginine	1000	6.96	66.56	994.541	0	2.39701	0.64	5.5	8.8
secretion of ornithine	1000	6.96	66.56	1003.69	0	2.46087	0.64	5.5	1
synthesis of spermine from ornithine - SPRMS	1000	78.705	689.289	821.757	2.50826	30.469	16.571	136.959	26.4
synthesis of spermidine from ornithine - SPMS	1000	8.96	68.56	683.934	1	3.40771	10.8467	81.306	10.8
synthesis of nitric oxide from arginine - NOS2	1000	6.96	66.56	1000	83.848	NaN	0.64	5.5	NaN
synthesis of cholesterol - DSREDUCr (with RPMI medium)	222.222	11.5118	110.687	102.85	4.81225	3.54984	3.93743	27.8561	NaN
de novo purine synthesis - ADSL1	1000	244.173	1000	1000	204.883	114.985	NaN	497.411	NaN
de novo purine synthesis - GMPS2	1000	170.073	1000	1000	242.175	NaN	46.4051	310.824	NaN
salvage of purine bases - ADPT	1000	85.4487	731.123	NaN	1.50826	511.686	49.7186	992.349	NaN
salvage of purine bases - GUAPRT	1000	341.682	1000	1000	NaN	212.75	NaN	NaN	NaN
salvage of purine bases - HXPRT	1000	341.682	1000	1000	1000	212.75	3.06485	NaN	NaN
purine catabolism - XAOx	NaN	NaN	NaN	NaN	NaN	NaN	NaN	NaN	NaN
pyrimidine synthesis (with hco3 uptake) - TMDS	1000	16.2213	135.477	523.413	1.50826	NaN	NaN	13.3074	20.0178
pyrimidine synthesis (with hco3 uptake) - CTPS2	1000	150.12	1000	902.059	138.364	NaN	35.8884	287.761	68.2563
pyrimidine catabolism - UPPN	1000	225.673	861.43	732.119	40.8263	25.7069	10.2813	190.717	241.832
pyrimidine catabolism - BUP2	1000	100	100	100	0	NaN	14.0087	100	100
fructose to glucose conversion - TRIOK	NaN	NaN	NaN	NaN	NaN	NaN	NaN	NaN	NaN
uptake of cholic acid - CHOLATEt3	1000	265.984	1000	1000	276.727	NaN	118.915	NaN	935.828
uptake of cholic glycocholate - GCHOLAt3	1000	265.984	1000	1000	276.727	NaN	NaN	925.681	935.828
uptake of tauro-cholate - TCHOLAt3	1000	265.984	1000	1000	276.727	NaN	118.915	NaN	935.828
Synthesis of fructose-6-phosphate from erythrose-4-phosphate (HMP shunt) - TKT2	1000	197.872	645.3	645.63	1.00551	61.1961	56.49	333.263	NaN
Malate to pyruvate (malic enzyme) - ME2	1000	NaN	1000	1000	NaN	NaN	54.5042	NaN	NaN
Malate to pyruvate (malic enzyme) - ME2m	1000	1000	1000	1000	1000	152.062	71.6751	1000	452.479
Synthesis of urea (urea cycle) - ARGN (with RPMI medium)	1000	6.96	66.56	801.463	65.5011	2.55075	NaN	NaN	NaN
Cysteine to pyruvate - 3SPYRSP	1000	1.03265	1000	9.26569	3	19.5818	24.5929	242.047	88.3478
Methionine to cysteine - CYSTGL	1000	NaN	NaN	NaN	NaN	25.1728	4.19851	176.344	NaN
Synthesis of triacylglycerol (TAG reformation) - DGAT	1000	300.634	1000	1000	1000	443.153	73.1221	575.367	935.828
Phosphatidylcholine synthesis - PETOHMm_hs	333.333	38.5156	333.333	326.878	6	19.5949	3.08004	1.61861	20.5333
Synthesis of FMN from riboflavin - RBFK	NaN	NaN	NaN	NaN	NaN	NaN	NaN	NaN	NaN
synthesis of FAD from riboflavin - FMNAT	NaN	NaN	NaN	NaN	NaN	NaN	NaN	NaN	NaN
Synthesis of 5-methyl-tetrahydrofolate from folic acid - MTHFR3	NaN	NaN	NaN	NaN	NaN	NaN	NaN	NaN	NaN
Putriscine to GABA - ABUTD	NaN	NaN	NaN	NaN	NaN	NaN	0.64	NaN	NaN
Superoxide dismutase - SPODMm	10	3.74367	10	7.54485	1.94539	3.25166	2.07	6.80686	7.12931
Availability of bicarbonate from Carbonic anhydrase reaction - H2CO3Dm	1000	1000	1000	1000	1000	NaN	NaN	1000	1000
Regeneration of citrate (TCA cycle) - CSm	1000	404.055	1000	1000	743.109	245.773	316.821	743.677	955.914
Histidine to FIGLU - IZPN	NaN	NaN	NaN	NaN	NaN	NaN	NaN	NaN	NaN
binding of guar gum fiber to bile acids - EX_gumgchol(e)	NaN	NaN	NaN	NaN	NaN	NaN	NaN	NaN	NaN
binding of guar gum fiber to bile acids - GUMTCHOLe	NaN	NaN	NaN	NaN	NaN	NaN	NaN	NaN	NaN
binding of guar gum fiber to bile acids - GUMDCHAe	NaN	NaN	NaN	NaN	NaN	NaN	NaN	NaN	NaN
binding of psyllium fiber to bile acids - PSYGCHe	NaN	NaN	NaN	NaN	NaN	NaN	NaN	NaN	NaN
binding of psyllium fiber to bile acids - PSYTCHe	NaN	NaN	NaN	NaN	NaN	NaN	NaN	NaN	NaN
binding of psyllium fiber to bile acids - PSYTDECHe	NaN	NaN	NaN	NaN	NaN	NaN	NaN	NaN	NaN
binding to beta glucan fibers to bile acids - BGLUGCHe	NaN	NaN	NaN	NaN	NaN	NaN	NaN	NaN	NaN
binding to beta glucan fibers to bile acids - BGLUTCHLe	NaN	NaN	NaN	NaN	NaN	NaN	NaN	NaN	NaN
binding to beta glucan fibers to bile acids - BGLUTDECHOe	NaN	NaN	NaN	NaN	NaN	NaN	NaN	NaN	NaN
binding of pectin fiber to bile acids - PECGCHLe	NaN	NaN	NaN	NaN	NaN	NaN	NaN	NaN	NaN
binding of pectin fiber to bile acids - PECTCHLe	NaN	NaN	NaN	NaN	NaN	NaN	NaN	NaN	NaN
binding of pectin fiber to bile acids - PECDCHe	NaN	NaN	NaN	NaN	NaN	NaN	NaN	NaN	NaN
heme synthesis - FCLTm	630.631	6.96	NaN	271.53	1	6.96	0.64	NaN	8.8
heme degradation - HOXG	627.081	6.96	NaN	272.031	1	NaN	0.64	5.5	8.8
valine -> pyruvate	100	100	100	100	43.3625	100	100	100	100
leucine -> pyruvate	100	100	100	100	43.3625	100	100	100	100
isoleucine -> pyruvate	100	100	100	100	43.3625	100	100	100	100
threonine -> alanine	100	NaN	100	100	43.6018	NaN	100	100	100
aspartate -> pyruvate	100	100	100	100	43.3625	100	100	100	100
serine -> alanine	100	100	100	100	43.6018	100	100	100	100
glycine -> alanine	100	100	100	100	43.6018	100	100	100	100
aspartate -> alanine	100	100	100	100	43.6018	100	100	100	100
tyrosine -> glutamine	100	100	100	100	33.4195	100	100	100	100
lysine -> glutamine	100	100	100	100	32.3223	100	100	100	100
phenylalanine -> glutamine	100	100	100	100	32.5032	100	100	100	100
cysteine -> glutamine	100	100	100	100	33.1215	100	100	100	100
cysteine -> alanine	100	100	100	100	44.4245	100	100	100	100
leucine -> glutamine	100	100	100	100	32.5092	100	100	100	100
leucine -> alanine	100	100	100	100	43.6018	100	100	100	100
valine -> glutamine	100	100	100	100	32.5092	100	100	100	100
valine -> alanine	100	100	100	100	43.6018	100	100	100	100
isoleucine -> glutamine	100	100	100	100	32.5092	100	100	100	100
isoleucine -> alanine	100	100	100	100	43.6018	100	100	100	100
methionine -> glutamine	100	100	100	100	32.5092	100	100	100	100
methionine -> alanine	100	100	100	100	43.6018	100	100	100	100
arginine -> ornithine	100	100	100	100	1	100	100	100	100
arginine -> proline	100	100	100	7.30949	0	31.4205	100	100	100
ornithine -> putrescine	100	8.96	68.56	100	1	3.46073	47.5245	100	10.8
glutamate -> glutamine	100	100	100	100	33.4794	100	100	100	100
methionine -> spermine	100	46.9943	100	100	0	20.4792	10.6671	100	17.6
methionine -> spermidine	100	93.9886	100	100	0	40.9583	18.5238	100	35.2
spermidine -> putrescine	100	100	100	100	0	100	56.8398	100	100
ADP -> ATP/ adenylate kinase	NaN	NaN	NaN	NaN	NaN	NaN	NaN	NaN	NaN
ADP -> ATP/ adenylate kinase (mitochondrial)	NaN	NaN	NaN	NaN	NaN	NaN	NaN	NaN	NaN
phosphocreatine -> creatine/ cytosolic creatine kinase	NaN	NaN	NaN	NaN	NaN	NaN	NaN	NaN	NaN
creatine -> phosphocreatine/mitochondrial creatine kinase	100	34.8001	100	100	5	2.45848	9.45804	100	61.6
fructose -> lactate/ oxidation of fructose	100	100	100	100	47.3266	100	100	100	100
fructose -> glycogen/ glycogenesis	100	1.00174	2.70902	1.12745	0.182319	1.07231	0.117786	0	0.695208
glucose -> erythrose/ HMP shunt	100	100	100	100	3.01652	100	100	100	0
tag_hs(c) -> mag_hs(c)/ lipolysis	100	79.4422	100	100	3.03167	100	35.6424	100	0
tag_hs(c) -> glyc(c)/ lipolysis	100	100	100	100	45.2186	100	100	100	100
pmtcoa -> acetylCoA/ beta oxidation from pmtcoa	100	8.04384	100	21.4843	2.0302	74.1721	41.4608	NaN	100
odecoa -> acetylCoA/ beta oxidation from oleic acid (with RPMI medium)	100	8.04384	100	21.4843	2.0302	75.367	41.6469	100	100
lnlccoa -> acetylCoA/ beta oxidation from linoleic acid (with RPMI medium)	100	8.04384	100	21.4843	2.0302	75.0188	41.5683	100	100
glycerol -> dhap/ glycerol utilizing machinery	100	100	100	100	44.5588	100	100	100	100
adenine -> amp/ salvage of adenine	100	100	100	100	4.50826	100	90.5212	100	100
hypoxanthine -> imp/ salvage of hypoxanthine	NaN	NaN	NaN	NaN	NaN	NaN	NaN	NaN	NaN
guanine -> gmp/ salvage of guanine	1000	395.625	1000	1000	NaN	215.689	NaN	NaN	NaN
ribose -> imp/ denovo purine synthesis	100	100	100	100	4.50826	100	100	100	10.0089
thymd -> thym/ thymidine phosphorylase	100	100	100	0	0	0	100	100	100
glutamine -> cmp/ pyrimidine synthesis	100	100	100	100	1.50826	100	64.7198	100	100
glutamine -> dtmp/ pyrimidine synthesis	100	100	100	100	2.50826	0.000146282	54.4147	100	100
citr_L(c) -> arg_L(c)	100	100	100	100	1	3.45928	100	100	100
cys_L(c) -> taur(c)	100	100	100	100	4	0	100	100	0
gly(c) -> orn(c)	100	100	100	100	0	100	100	100	100
citr_L(c) -> urea(c)/ partial urea cycle in kidney	100	100	100	100	61.0011	100	100	100	100
gthrd(c) -> glycine(c)/ glutathione breakdown via glutamyl-transeptidase	100	0.0406358	100	13.4542	2	24.4833	97.2326	100	100
pro_L(c) -> GABA(c)/ GABA synthesis in kidney	100	100	100	100	56.0651	0	100	100	100
pro_L(c) -> orn(c)	100	100	100	100	0	100	100	100	100
met_L(c) -> hcys_L(c)	100	50.3871	100	100	2	32.2053	4.32482	100	17.6
hcys_L(c) -> met_L(c)	100	50.6396	100	100	2	36.153	100	100	100
hcys_L(c) -> cys_L(c)	100	0.0406358	100	13.4542	2	29.2148	100	100	100
lys-L(c) -> glu_L(c) / lysine degradation	100	100	100	100	38.958	100	100	100	100
trp-L(c) -> trypta(c) / tryptophan degradation	100	100	100	100	0	100	100	100	100
kynate(c) -> nicotinamide(c) / nicotinamide from tryptophan metabolite	100	NaN	NaN	NaN	NaN	NaN	38.9787	100	100
pyr(c) -> lac-L(c)/ lactate dehydrogenase	100	100	100	100	53.9924	100	100	100	100
ATP max, aerobic, pyruvate/ pyruvate dehydrogenase-->TCA->energy	1000	200	200	200	200	200	185.077	200	200
gal(c) -> udpg(c)/ galactose utilization	100	100	100	100	1.2033	30.0228	47.8676	100	100
fru(c) -> lac_L(c)/ fructose conversion to glucose & utilization	100	100	100	100	55.1345	100	100	100	100
malcoa(c) -> eicostetcoa(c)/ fatty acid elongation (wtih RPMI medium)	100	10.0032	10.0033	10.0301	3.0303	34.014	21.2491	100	100
accoa(c) -> chsterol(r)	100	25.2491	100	100	6.48657	65.8559	16.763	100	100
inost(c) -> glac(r)	100	100	100	100	0	100	68.8532	100	100
pail_hs(c) -> pail4p_hs(c)/ inositol kinase	100	64.2704	100	100	3.00561	65.6691	44.4486	1.01327	100
arachd(c) -> prostgh2(c)/ prostaglandin synthesis	100	100	100	100	0	50.8889	100	100	100
arachd(c) -> prostgd2(r)/ prostaglandin synthesis	100	0	0	0	0	100	0	100	0
arachd(c) -> prostge2(r)/ prostaglandin synthesis	100	100	100	100	0	0	0	100	100
arachd(c) -> prostgi2(r)/ prostaglandin synthesis	100	0	0	0	0	100	100	100	100
25hvitd3(m) -> 2425dhvitd3(m)/ 24,25-dihydroxycalciol synthesis (with RPMI medium)	100	79.6994	100	100	1	2	35.7777	100	100
caro(c) -> retinal(c)/ vitamin A synthesis	100	100	100	NaN	NaN	NaN	100	100	100
synthesis of glutamate from ornithine	NaN	NaN	NaN	NaN	NaN	NaN	NaN	NaN	NaN
synthesis of proline from ornithine	1000	745.613	1000	1000	42.1811	0	0	1000	1000
visual cycle in retina	NaN	NaN	NaN	NaN	NaN	NaN	NaN	NaN	NaN
pail_hs(c) -> pchol_hs(c)	1000	23.4409	359.233	0.711227	1	26.0813	24.4376	52.0732	77.7851
pail_hs(c) -> pe_hs(c)	1000	213.512	580.707	582.886	3.43262	116.971	100.051	100.619	100
pail_hs(c) -> ps_hs(c)	1000	173.468	620.79	660.269	3.43636	83.5106	120.398	259.522	281.8
pail_hs(c) -> g3pc(c)	1000	20.8261	337.431	0.711227	1	23.7778	0	57.7897	87.0868
dag_hs(c) -> pchol_hs(c)	1000	23.4443	359.233	0.711227	1	25.9691	24.4818	52.0623	77.8895
dag_hs(c) -> pe_hs(c)	1000	213.526	580.707	582.886	3.42591	116.859	100.051	100.619	100
dag_hs(c) -> clpn_hs(c)	1000	37.1757	222.46	292.714	1.72836	50.7922	31.1995	127.624	140.505
dag_hs(c) -> pgp_hs(c)	1000	60.6368	406.779	563.982	3.42186	87.9822	56.2207	186.419	209.791
bhb(m) -> acac(m)	1000	537.415	NaN	1000	69.8742	NaN	NaN	1000	1000
mal_L(m) -> pyr(m)	1000	631.823	1000	1000	51.7979	1000	488.418	1000	1000
glu_L(c) -> gln_L(c)	1000	245.182	1000	1000	38.4995	192.492	284.281	1000	1000
cys_L(c) -> coa(c)	1000	179.953	1000	1000	274.767	213.433	188.489	477.689	0
occoa(m) -> accoa(m)	1000	9.04384	109.003	22.4843	3.0302	76.367	42.0469	318.751	664.829
lnlncgcoa(c) -> dlnlcgcoa(c)	1000	9.04384	109.003	22.4843	3.0302	51.0838	27.2692	182.37	291.946
chol(c) -> ach(c)	1000	0	0	0	0	0	27.0316	53.641	82.0317
pyr(m) -> oaa(m)	1000	291.692	1000	1000	50.8523	203.022	177.303	816.219	904.497
GABA aminotransferase	1000	231.616	1000	1000	63.3956	0	35.8141	338.414	526.178
methionine adenosyltransferase	1000	116.587	1000	886.141	18.3079	65.9652	19.3301	240.282	26.4
creatine synthesis	0	0	0	0	0	0	0	0	0
arachd(c) -> leuktrE4(c) (with RPMI medium)	0	0	0	0	0	0	0	0	0
arachd(c) -> C06314(c) (with RPMI medium)	1000	163.272	482.198	530.118	9.42796	0	142.66	272.394	412.829
nrpphr(c) -> 3mox4hoxm(c) (with RPMI medium)	1000	61.7585	541.01	574.629	2	100.37	98.6366	301	200
sbt_D(c) -> fru(c)/sorbitol pathway	1000	262.208	1000	1000	0	1000	274.069	1000	1000
Mitochondrial accoa de novo synthesis from glc	1000	8.04384	108.003	21.4843	2.0302	75.367	41.5929	318.253	664.525
Mitochondrial succoa de novo synthesis from glc	1000	8.04384	108.003	21.4843	2.0302	77.8224	30.5717	330.127	654.86
secretion of fructose	1	1	1	1	0	1	1	1	1
secretion of lactate	1	1	1	1	1	1	1	1	1
secretion of pyruvate	1	1	1	1	1	1	1	1	1
secretion of testosterone	1	NaN	NaN	NaN	NaN	NaN	NaN	1	1
secretion of progesterone	1	NaN	NaN	NaN	NaN	NaN	NaN	1	1
secretion of androgen	1	NaN	NaN	NaN	NaN	NaN	NaN	1	1
secretion of hyaluronic acid	1	NaN	NaN	NaN	NaN	0	NaN	1	1
secretion of estradiol	1	NaN	NaN	NaN	NaN	NaN	NaN	1	1
HSD17B1	1	NaN	NaN	NaN	NaN	NaN	NaN	1	1
ESTRADIOLt	1	NaN	NaN	NaN	NaN	NaN	NaN	1	1
ESTRADIOLtr	1	NaN	NaN	NaN	NaN	NaN	NaN	1	1
HMR_2031	1	NaN	NaN	NaN	NaN	NaN	NaN	1	1
ANDRSTRNte	1	NaN	NaN	NaN	NaN	NaN	NaN	1	1
ANDRSTRNtr	0	NaN	NaN	NaN	NaN	NaN	NaN	0	0
HMR_2016	1	NaN	NaN	NaN	NaN	NaN	NaN	1	1
HMR_2018	1	NaN	NaN	NaN	NaN	NaN	NaN	1	1
RE3220C	1	NaN	NaN	NaN	NaN	NaN	NaN	1	1
TSTSTERONEt	1	NaN	NaN	NaN	NaN	NaN	NaN	1	1
TSTSTERONEtr	1	NaN	NaN	NaN	NaN	NaN	NaN	1	1
HMR_1976	1	NaN	NaN	NaN	NaN	NaN	NaN	1	1
secretion of pregnenolone	1	NaN	NaN	NaN	NaN	NaN	NaN	NaN	1

## Sheet: Table S4
Table S4: Contstraints for models based on literature
Cell Type	Metabolite	Primordial	Primary	Secondary	Antral
Granulosa	Androstenedione			0.0003055	0.0003055
	Testosterone			8.1225e-05	0.0001083
	DHT			1.2915e-05	1.722e-05
	Estrone			0.0001525	0.0001525
	Estradiol			0.002386	0.002386
	Glucose	-0.2	-2	-10	-6
	Pyruvate	-0.5	-0.5	-0.1	-0.01
	Lactate	0.9	0.04	4	5
	O2	-2	-0.8	-0.4	-0.35
Theca to Granulosa	Testosterone			-2.903	-2.903
	Androstenedione			-10.91	-10.91
Oocyte	Pyruvate	-13	-360	-450	-744
	O2	-114	-134.4	-364.8	-662.4
	Lactate	0.005	0.05	5.12	264

## Sheet: Table S5
Table S5: Breakdown of donor cell type/cell stage
Donor	Cell Type	Cell Stage	#	Total Per Cell Type	Total
A	Oocyte	Primordial	5	13	21
		Primary	8
		Secondary	0
		Antral	0
	Granulosa	Primordial	4	8
		Primary	4
		Secondary	0
		Antral	0
B	Oocyte	Primordial	10	26	40
		Primary	16
		Secondary	0
		Antral	0
	Granulosa	Primordial	4	14
		Primary	9
		Secondary	1
		Antral	0
C	Oocyte	Primordial	0	4	18
		Primary	0
		Secondary	0
		Antral	4
	Granulosa	Primordial	0	14
		Primary	0
		Secondary	1
		Antral	13
E	Oocyte	Primordial	0	4	5
		Primary	0
		Secondary	0
		Antral	4
	Granulosa	Primordial	0	1
		Primary	0
		Secondary	1
		Antral	0
F	Oocyte	Primordial	2	3	3
		Primary	0
		Secondary	1
		Antral	0
	Granulosa	Primordial	0	0
		Primary	0
		Secondary	0
		Antral	0
G	Oocyte	Primordial	0	12	15
		Primary	0
		Secondary	11
		Antral	1
	Granulosa	Primordial	0	3
		Primary	0
		Secondary	3
		Antral	0
S/X	Oocyte	Primordial	1	15	28
		Primary	0
		Secondary	0
		Antral	14
	Granulosa	Primordial	2	13
		Primary	0
		Secondary	0
		Antral	11

## Sheet: Table S6
Table S6: Community breakdowns
community	reactions	subsystems
1	r1887	Transport, extracellular
1	GLUPROASCT1	Transport, extracellular
1	r1985	Transport, extracellular
1	r1616	Transport, extracellular
1	r2022	Transport, extracellular
1	r1760	Transport, extracellular
1	r2013	Transport, extracellular
1	r2054	Transport, extracellular
1	r1886	Transport, extracellular
1	r1668	Transport, extracellular
1	r2045	Transport, extracellular
1	r1940	Transport, extracellular
1	r1745	Transport, extracellular
1	r2006	Transport, extracellular
1	r1606	Transport, extracellular
1	r1805	Transport, extracellular
1	r1890	Transport, extracellular
1	r1736	Transport, extracellular
1	r1997	Transport, extracellular
1	r1790	Transport, extracellular
1	r1797	Transport, extracellular
1	r1835	Transport, extracellular
1	r2012	Transport, extracellular
1	r1775	Transport, extracellular
1	r1640	Transport, extracellular
1	r1751	Transport, extracellular
1	r1935	Transport, extracellular
1	r1889	Transport, extracellular
1	r1782	Transport, extracellular
1	r1665	Transport, extracellular
1	r1597	Transport, extracellular
1	r1827	Transport, extracellular
1	r1955	Transport, extracellular
1	r1767	Transport, extracellular
1	r1633	Transport, extracellular
1	r1610	Transport, extracellular
1	r1850	Transport, extracellular
1	r2044	Transport, extracellular
1	r1651	Transport, extracellular
1	r1880	Transport, extracellular
1	r1625	Transport, extracellular
1	r1950	Transport, extracellular
1	r2016	Transport, extracellular
1	r1609	Transport, extracellular
1	r1842	Transport, extracellular
1	r1754	Transport, extracellular
1	r1965	Transport, extracellular
1	r1945	Transport, extracellular
1	r1612	Transport, extracellular
1	r1715	Transport, extracellular
1	r1872	Transport, extracellular
1	r1608	Transport, extracellular
1	r1730	Transport, extracellular
1	r1983	Transport, extracellular
1	r1655	Transport, extracellular
1	r1911	Transport, extracellular
1	r2048	Transport, extracellular
1	r1896	Transport, extracellular
1	r1660	Transport, extracellular
1	r1685	Transport, extracellular
1	r2015	Transport, extracellular
1	r1970	Transport, extracellular
1	r1996	Transport, extracellular
1	r1706	Transport, extracellular
1	r1721	Transport, extracellular
1	r1753	Transport, extracellular
1	r1613	Transport, extracellular
1	r1888	Transport, extracellular
1	r1892	Transport, extracellular
1	r1902	Transport, extracellular
1	r1796	Transport, extracellular
1	r1980	Transport, extracellular
1	r1583	Transport, extracellular
1	r1615	Transport, extracellular
1	r1676	Transport, extracellular
1	r1893	Transport, extracellular
1	r1595	Transport, extracellular
1	r1865	Transport, extracellular
1	r1662	Transport, extracellular
1	r1781	Transport, extracellular
1	r2047	Transport, extracellular
1	r1925	Transport, extracellular
1	r1820	Transport, extracellular
1	r1556	Transport, extracellular
1	r1930	Transport, extracellular
1	r1574	Transport, extracellular
1	r1739	Transport, extracellular
1	r1990	Transport, extracellular
1	r1826	Transport, extracellular
1	r1586	Transport, extracellular
1	r1884	Transport, extracellular
1	r2000	Transport, extracellular
1	r1766	Transport, extracellular
1	r1857	Transport, extracellular
1	r1617	Transport, extracellular
1	r1700	Transport, extracellular
1	r1600	Transport, extracellular
1	r1982	Transport, extracellular
1	HISyLATtc	Transport, extracellular
1	r1915	Transport, extracellular
1	r1812	Transport, extracellular
1	r1547	Transport, extracellular
1	r1938	Transport, extracellular
1	r1658	Transport, extracellular
1	HISyLATthc	Transport, extracellular
1	r1895	Transport, extracellular
1	r2023	Transport, extracellular
1	r1882	Transport, extracellular
1	r1691	Transport, extracellular
1	r1599	Transport, extracellular
1	r1841	Transport, extracellular
1	r1646	Transport, extracellular
1	r1761	Transport, extracellular
1	r1784	Transport, extracellular
1	r1738	Transport, extracellular
1	r1885	Transport, extracellular
1	r1975	Transport, extracellular
1	r2014	Transport, extracellular
1	r1602	Transport, extracellular
1	r2018	Transport, extracellular
1	r1999	Transport, extracellular
1	r1871	Transport, extracellular
1	r1598	Transport, extracellular
1	r1614	Transport, extracellular
1	r1570	Transport, extracellular
1	r1752	Transport, extracellular
1	r1830	Transport, extracellular
1	r1756	Transport, extracellular
1	r1769	Transport, extracellular
1	r1960	Transport, extracellular
1	r1799	Transport, extracellular
1	r2019	Transport, extracellular
1	r1611	Transport, extracellular
1	r1757	Transport, extracellular
1	r1920	Transport, extracellular
1	r2055	Transport, extracellular
1	r1705	Transport, extracellular
1	r1720	Transport, extracellular
1	r1561	Transport, extracellular
1	r1603	Transport, extracellular
1	r1901	Transport, extracellular
1	r1894	Transport, extracellular
1	r2046	Transport, extracellular
1	r2050	Transport, extracellular
1	r1627	Transport, extracellular
1	ASNCYSNaEx	Transport, extracellular
1	r2010	Transport, extracellular
1	r1605	Transport, extracellular
1	r1829	Transport, extracellular
1	r1675	Transport, extracellular
1	r1749	Transport, extracellular
1	ARGLYSex	Transport, extracellular
1	r1636	Transport, extracellular
1	r2051	Transport, extracellular
1	r1768	Transport, extracellular
1	THRCYSNaEx	Transport, extracellular
1	r1619	Transport, extracellular
1	r1883	Transport, extracellular
1	r1937	Transport, extracellular
1	r1933	Transport, extracellular
1	r2021	Transport, extracellular
1	r2008	Transport, extracellular
1	r1573	Transport, extracellular
1	r1759	Transport, extracellular
1	r1585	Transport, extracellular
1	r1746	Transport, extracellular
1	r1747	Transport, extracellular
1	METyLATthc	Transport, extracellular
1	r1953	Transport, extracellular
1	GLNCYSNaEx	Transport, extracellular
1	r1856	Transport, extracellular
1	r1607	Transport, extracellular
1	r2042	Transport, extracellular
1	r2011	Transport, extracellular
1	SERCYSNaEx	Transport, extracellular
1	r2007	Transport, extracellular
1	r1844	Transport, extracellular
1	r1637	Transport, extracellular
1	r1891	Transport, extracellular
1	r1905	Transport, extracellular
1	r1750	Transport, extracellular
1	r1737	Transport, extracellular
1	r1741	Transport, extracellular
1	r1811	Transport, extracellular
1	r1629	Transport, extracellular
1	r1806	Transport, extracellular
1	r1546	Transport, extracellular
1	r1998	Transport, extracellular
1	r2002	Transport, extracellular
1	r1874	Transport, extracellular
1	r1618	Transport, extracellular
1	r1639	Transport, extracellular
1	r1679	Transport, extracellular
1	r1948	Transport, extracellular
1	r1742	Transport, extracellular
1	r1690	Transport, extracellular
1	r2053	Transport, extracellular
1	r1798	Transport, extracellular
1	r1801	Transport, extracellular
1	r2040	Transport, extracellular
1	r2003	Transport, extracellular
1	r1963	Transport, extracellular
1	r1791	Transport, extracellular
1	r1943	Transport, extracellular
1	r2020	Transport, extracellular
1	r2043	Transport, extracellular
1	CYSASNNaEx	Transport, extracellular
1	r1708	Transport, extracellular
1	CYSGLUexR	Transport, extracellular
1	r1723	Transport, extracellular
1	r1604	Transport, extracellular
1	r1589	Transport, extracellular
1	r1758	Transport, extracellular
1	r1630	Transport, extracellular
1	r1904	Transport, extracellular
1	r1836	Transport, extracellular
1	r1783	Transport, extracellular
1	r1786	Transport, extracellular
1	r1860	Transport, extracellular
1	r1641	Transport, extracellular
1	r1734	Transport, extracellular
1	r1776	Transport, extracellular
1	PHEyLATthc	Transport, extracellular
1	r1994	Transport, extracellular
1	r2009	Transport, extracellular
1	r1932	Transport, extracellular
1	r1632	Transport, extracellular
1	r1828	Transport, extracellular
1	r1678	Transport, extracellular
1	r1787	Transport, extracellular
1	r1815	Transport, extracellular
1	CYSGLYexR	Transport, extracellular
1	r1771	Transport, extracellular
1	r1748	Transport, extracellular
1	CYSGLNNaEx	Transport, extracellular
1	r1968	Transport, extracellular
1	r1560	Transport, extracellular
1	CYSPHELAT2tc	Transport, extracellular
1	r1832	Transport, extracellular
1	r1952	Transport, extracellular
1	ALACYSNaEx	Transport, extracellular
1	r1744	Transport, extracellular
1	r2052	Transport, extracellular
1	r1732	Transport, extracellular
1	r1634	Transport, extracellular
1	r1772	Transport, extracellular
1	r1851	Transport, extracellular
1	r2005	Transport, extracellular
1	r1978	Transport, extracellular
1	r1576	Transport, extracellular
1	r1992	Transport, extracellular
1	r1588	Transport, extracellular
1	r2017	Transport, extracellular
1	r1735	Transport, extracellular
1	r1779	Transport, extracellular
1	r1859	Transport, extracellular
1	r1652	Transport, extracellular
1	TYRPHELAT2tc	Transport, extracellular
1	CYSTHRNaEx	Transport, extracellular
1	r1638	Transport, extracellular
1	r1843	Transport, extracellular
1	r1755	Transport, extracellular
1	r1792	Transport, extracellular
1	r1847	Transport, extracellular
1	r1881	Transport, extracellular
1	r1995	Transport, extracellular
1	r1626	Transport, extracellular
1	r2041	Transport, extracellular
1	r1947	Transport, extracellular
1	r1824	Transport, extracellular
1	r1814	Transport, extracellular
1	r1621	Transport, extracellular
1	r1549	Transport, extracellular
1	r1923	Transport, extracellular
1	r1635	Transport, extracellular
1	CYSSERNaEx	Transport, extracellular
1	r1764	Transport, extracellular
1	r1873	Transport, extracellular
1	r1928	Transport, extracellular
1	r1877	Transport, extracellular
1	r1962	Transport, extracellular
1	r1988	Transport, extracellular
1	r1942	Transport, extracellular
1	r1789	Transport, extracellular
1	r1693	Transport, extracellular
1	r1777	Transport, extracellular
1	r1648	Transport, extracellular
1	r1564	Transport, extracellular
1	r1716	Transport, extracellular
1	GLNyLATthc	Transport, extracellular
1	r1731	Transport, extracellular
1	THRASNNaEx	Transport, extracellular
1	r1622	Transport, extracellular
1	r1656	Transport, extracellular
1	r2049	Transport, extracellular
1	r1913	Transport, extracellular
1	r1834	Transport, extracellular
1	r1743	Transport, extracellular
1	r1780	Transport, extracellular
1	r1822	Transport, extracellular
1	r1774	Transport, extracellular
1	r1707	Transport, extracellular
1	r1711	Transport, extracellular
1	r2004	Transport, extracellular
1	r1722	Transport, extracellular
1	r1762	Transport, extracellular
1	r1631	Transport, extracellular
1	r1726	Transport, extracellular
1	ASNGLNNaEx	Transport, extracellular
1	ASNPHELAT2tc	Transport, extracellular
1	r1661	Transport, extracellular
1	r1903	Transport, extracellular
1	r1686	Transport, extracellular
1	r1907	Transport, extracellular
1	r1825	Transport, extracellular
1	r1803	Transport, extracellular
1	r1967	Transport, extracellular
1	r1765	Transport, extracellular
1	GLNASNNaEx	Transport, extracellular
1	r1579	Transport, extracellular
1	HOMt4	Transport, extracellular
1	r1628	Transport, extracellular
1	r1733	Transport, extracellular
1	SERASNNaEx	Transport, extracellular
1	THRGLNNaEx	Transport, extracellular
1	r1575	Transport, extracellular
1	THRPHELAT2tc	Transport, extracellular
1	r1624	Transport, extracellular
1	r1677	Transport, extracellular
1	r1650	Transport, extracellular
1	r1681	Transport, extracellular
1	r1993	Transport, extracellular
1	r1908	Transport, extracellular
1	r1973	Transport, extracellular
1	r1977	Transport, extracellular
1	r1563	Transport, extracellular
1	ASNTHRNaEx	Transport, extracellular
1	r1584	Transport, extracellular
1	CYSALANaEx	Transport, extracellular
1	r1837	Transport, extracellular
1	r1596	Transport, extracellular
1	r1654	Transport, extracellular
1	r1682	Transport, extracellular
1	r1788	Transport, extracellular
1	r1958	Transport, extracellular
1	r1866	Transport, extracellular
1	r1552	Transport, extracellular
1	ASNSERNaEx	Transport, extracellular
1	r1740	Transport, extracellular
1	SERGLNNaEx	Transport, extracellular
1	r1867	Transport, extracellular
1	r1587	Transport, extracellular
1	r1548	Transport, extracellular
1	r1833	Transport, extracellular
1	r1591	Transport, extracellular
1	r1580	Transport, extracellular
1	r1899	Transport, extracellular
1	r2001	Transport, extracellular
1	r1918	Transport, extracellular
1	r1922	Transport, extracellular
1	r1858	Transport, extracellular
1	r1821	Transport, extracellular
1	ILEPHELAT2tc	Transport, extracellular
1	r1557	Transport, extracellular
1	r1773	Transport, extracellular
1	r1862	Transport, extracellular
1	LEUyLAThtc	Transport, extracellular
1	SERLYSNaex	Transport, extracellular
1	r1778	Transport, extracellular
1	r1987	Transport, extracellular
1	THRSERNaEx	Transport, extracellular
1	EX_hom_L(e)	Exchange/demand reaction
1	r1592	Transport, extracellular
1	r1800	Transport, extracellular
1	THRGLNexR	Transport, extracellular
1	r1673	Transport, extracellular
1	r1813	Transport, extracellular
1	r1701	Transport, extracellular
1	r1816	Transport, extracellular
1	ALAyLATthc	Transport, extracellular
1	r1863	Transport, extracellular
1	r1823	Transport, extracellular
1	GLNTHRNaEx	Transport, extracellular
1	SERTHRNaEx	Transport, extracellular
1	r1702	Transport, extracellular
1	r1912	Transport, extracellular
1	r1763	Transport, extracellular
1	r1717	Transport, extracellular
1	r1910	Transport, extracellular
1	r1553	Transport, extracellular
1	r1692	Transport, extracellular
1	r1897	Transport, extracellular
1	r1696	Transport, extracellular
1	r1817	Transport, extracellular
1	r1848	Transport, extracellular
1	GLNSERNaEx	Transport, extracellular
1	r1659	Transport, extracellular
1	r1785	Transport, extracellular
1	r1684	Transport, extracellular
1	METLEUex	Transport, extracellular
1	r1900	Transport, extracellular
1	SERGLNexR	Transport, extracellular
1	THRGLYexR	Transport, extracellular
1	ALAASNNaEx	Transport, extracellular
1	r1649	Transport, extracellular
1	HISt4	Transport, extracellular
1	r1854	Transport, extracellular
1	r1623	Transport, extracellular
1	VALPHELAT2tc	Transport, extracellular
1	r1647	Transport, extracellular
1	r1879	Transport, extracellular
1	r1831	Transport, extracellular
1	EX_arg_L(e)	Exchange/demand reaction
1	ARGtD	Transport, extracellular
1	r1770	Transport, extracellular
1	ASNALANaEx	Transport, extracellular
1	r1972	Transport, extracellular
1	r1594	Transport, extracellular
1	r1674	Transport, extracellular
1	TRPt4	Transport, extracellular
1	r1809	Transport, extracellular
1	r1544	Transport, extracellular
1	LEUPHELAT2tc	Transport, extracellular
1	r1620	Transport, extracellular
1	r1571	Transport, extracellular
1	r1642	Transport, extracellular
1	r1653	Transport, extracellular
1	r1566	Transport, extracellular
1	r1957	Transport, extracellular
1	THRALANaEx	Transport, extracellular
1	r1562	Transport, extracellular
1	SERGLYexR	Transport, extracellular
1	r1864	Transport, extracellular
1	ALAGLNNaEx	Transport, extracellular
1	r1713	Transport, extracellular
1	r1852	Transport, extracellular
1	r1728	Transport, extracellular
1	r1643	Transport, extracellular
1	r1909	Transport, extracellular
1	r1917	Transport, extracellular
1	r1846	Transport, extracellular
1	r1819	Transport, extracellular
1	r1855	Transport, extracellular
1	r1807	Transport, extracellular
1	r1567	Transport, extracellular
1	EX_his_L(e)	Exchange/demand reaction
1	HISCAT1	Transport, extracellular
1	r1581	Transport, extracellular
1	r1657	Transport, extracellular
1	GLNALANaEx	Transport, extracellular
1	r1683	Transport, extracellular
1	SERALANaEx	Transport, extracellular
1	ALATHRNaEx	Transport, extracellular
1	r1876	Transport, extracellular
1	r1810	Transport, extracellular
1	r1898	Transport, extracellular
1	r1687	Transport, extracellular
1	LYSt4	Transport, extracellular
1	EX_trp_L(e)	Exchange/demand reaction
1	TRPt	Transport, extracellular
1	r1578	Transport, extracellular
1	ALASERNaEx	Transport, extracellular
1	r1569	Transport, extracellular
1	r1672	Transport, extracellular
1	ALAGLNexR	Transport, extracellular
1	r1554	Transport, extracellular
1	r1593	Transport, extracellular
1	r1710	Transport, extracellular
1	r1725	Transport, extracellular
1	r1645	Transport, extracellular
1	r1906	Transport, extracellular
1	r1551	Transport, extracellular
1	r1818	Transport, extracellular
1	3HCO3_NAt	Transport, extracellular
1	r1559	Transport, extracellular
1	METt4	Transport, extracellular
1	r1680	Transport, extracellular
1	r1590	Transport, extracellular
1	r1853	Transport, extracellular
1	ALAGLYexR	Transport, extracellular
1	LYStiDF	Transport, extracellular
1	EX_lys_L(e)	Exchange/demand reaction
1	r1698	Transport, extracellular
1	r1808	Transport, extracellular
1	CYSt4	Transport, extracellular
1	r1861	Transport, extracellular
1	ILELAT1tc	Transport, extracellular
1	TYRt4	Transport, extracellular
1	r1644	Transport, extracellular
1	METtec	Transport, extracellular
1	EX_met_L(e)	Exchange/demand reaction
1	r1568	Transport, extracellular
1	PROt4	Transport, extracellular
1	PHEt4	Transport, extracellular
1	r1695	Transport, extracellular
1	r1565	Transport, extracellular
1	EX_cys_L(e)	Exchange/demand reaction
1	CYStec	Transport, extracellular
1	PROt2r	Transport, extracellular
1	VALLAT1tc	Transport, extracellular
1	TYRt	Transport, extracellular
1	EX_tyr_L(e)	Exchange/demand reaction
1	ASNt4	Transport, extracellular
1	EX_pro_L(e)	Exchange/demand reaction
1	PROPAT4te	Transport, extracellular
1	THRt4	Transport, extracellular
1	EX_phe_L(e)	Exchange/demand reaction
1	PHEtec	Transport, extracellular
1	2HCO3_NAt	Transport, extracellular
1	GLNt4	Transport, extracellular
1	SERt4	Transport, extracellular
1	EX_asn_L(e)	Exchange/demand reaction
1	ILEt4	Transport, extracellular
1	r2471	Transport, extracellular
1	EX_thr_L(e)	Exchange/demand reaction
1	GLYt4	Transport, extracellular
1	GLYt2r	Transport, extracellular
1	EX_gln_L(e)	Exchange/demand reaction
1	EX_ser_L(e)	Exchange/demand reaction
1	VALt4	Transport, extracellular
1	ILEtec	Transport, extracellular
1	EX_ile_L(e)	Exchange/demand reaction
1	LEUt4	Transport, extracellular
1	EX_gly(e)	Exchange/demand reaction
1	ALAt4	Transport, extracellular
1	ALAt2r	Transport, extracellular
1	VALtec	Transport, extracellular
1	EX_val_L(e)	Exchange/demand reaction
1	LEUtec	Transport, extracellular
1	EX_leu_L(e)	Exchange/demand reaction
1	HCO3_NAt	Transport, extracellular
1	EX_ala_L(e)	Exchange/demand reaction
1	ALAPAT4te	Transport, extracellular
1	NAt3_1	Transport, extracellular
1	NAt	Transport, extracellular
1	EX_na1(e)	Exchange/demand reaction
1	HMR_5171	Protein assembly
1	HMR_5169	Protein assembly
1	HMR_5166	Protein assembly
1	HMR_5170	Protein assembly
1	HMR_5149	Aminoacyl-tRNA biosynthesis
1	HMR_5139	Aminoacyl-tRNA biosynthesis
1	HMR_5143	Aminoacyl-tRNA biosynthesis
1	HMR_5130	Aminoacyl-tRNA biosynthesis
1	HMR_5132	Aminoacyl-tRNA biosynthesis
1	HMR_5136	Aminoacyl-tRNA biosynthesis
1	HMR_5137	Aminoacyl-tRNA biosynthesis
1	HMR_5145	Aminoacyl-tRNA biosynthesis
1	HMR_5142	Aminoacyl-tRNA biosynthesis
1	HMR_5134	Aminoacyl-tRNA biosynthesis
1	HMR_5133	Aminoacyl-tRNA biosynthesis
1	HMR_5131	Aminoacyl-tRNA biosynthesis
1	HMR_5148	Aminoacyl-tRNA biosynthesis
1	HMR_5138	Aminoacyl-tRNA biosynthesis
1	HMR_5150	Aminoacyl-tRNA biosynthesis
1	HMR_5146	Aminoacyl-tRNA biosynthesis
1	HMR_5141	Aminoacyl-tRNA biosynthesis
1	HMR_5147	Aminoacyl-tRNA biosynthesis
1	HMR_5135	Aminoacyl-tRNA biosynthesis
1	HMR_5140	Aminoacyl-tRNA biosynthesis
1	HMR_5226	Transport, lysosomal
1	r1402	Exchange/demand reaction
1	GLGNS1	Starch and sucrose metabolism
1	GLPASE1	Starch and sucrose metabolism
1	GLBRAN	Starch and sucrose metabolism
1	r1393	Starch and sucrose metabolism
1	GLDBRAN	Starch and sucrose metabolism
1	r1391	Miscellaneous
1	r1392	Miscellaneous
1	GLPASE2	Starch and sucrose metabolism
1	GGNG	Starch and sucrose metabolism
1	GALU	Galactose metabolism
1	UGLT	Galactose metabolism
1	PGMT	Glycolysis/gluconeogenesis
1	sink_Tyr_ggn(c)	Exchange/demand reaction
1	UDPG4E	Galactose metabolism
1	UDPGP	Starch and sucrose metabolism
1	HMR_5234	Exchange/demand reaction
1	HMR_5236	Transport, extracellular
1	HMR_0013	Exchange/demand reaction
1	EX_M02048(e)	Exchange/demand reaction
1	EX_M02047(e)	Exchange/demand reaction
1	PS_HSter	Transport, endoplasmic reticular
1	HMR_0020	Transport, endoplasmic reticular
1	HMR_5249	Transport, lysosomal
1	HMR_0771	Transport, endoplasmic reticular
1	PCHOL_HSter	Transport, endoplasmic reticular
1	HMR_3622	Cholesterol metabolism
1	HMR_3683	Cholesterol metabolism
1	HMR_3672	Cholesterol metabolism
1	HMR_3671	Cholesterol metabolism
1	HMR_3643	Cholesterol metabolism
1	PEHSFABPe	Transport, endoplasmic reticular
1	r1105	Exchange/demand reaction
1	r1356	Exchange/demand reaction
1	ADK1	Nucleotide interconversion
1	ATP2ter	Transport, endoplasmic reticular
1	ATPtm	Transport, mitochondrial
1	r0028	Purine catabolism
1	PPA	Oxidative phosphorylation
1	H2Otly	Transport, lysosomal
1	r1104	Exchange/demand reaction
1	r1354	Exchange/demand reaction
1	r1294	Exchange/demand reaction
1	r1293	Exchange/demand reaction
1	RE0456N	Pyrimidine synthesis
1	RNDR2	Nucleotide interconversion
1	RNDR3	Nucleotide interconversion
1	r0472	Nucleotide interconversion
1	r0474	Nucleotide interconversion
1	r0475	Nucleotide interconversion
1	RNDR1	Nucleotide interconversion
1	RNDR4	Nucleotide interconversion
1	r0470	Nucleotide interconversion
1	HMR_6617	Transport, nuclear
1	PRDX6c	Transport, extracellular
1	TRDR	Nucleotide interconversion
1	HMR_6619	Transport, nuclear
1	HMR_9817	Protein degradation
1	HMR_5287	Protein degradation
1	HMR_5285	Protein degradation
1	HMR_5228	Transport, lysosomal
1	HMR_5224	Transport, lysosomal
1	HMR_5290	Protein degradation
1	r1342	Exchange/demand reaction
1	HMR_5286	Protein degradation
1	r1063	Transport, lysosomal
1	PROt2rL	Transport, lysosomal
1	r1073	Transport, lysosomal
1	GLYt2rL	Transport, lysosomal
1	r1059	Transport, lysosomal
1	r1077	Transport, lysosomal
1	ALAt2rL	Transport, lysosomal
1	GLUt7l	Transport, lysosomal
1	r1140	Transport, lysosomal
1	HIShPTtc	Transport, lysosomal
1	r1068	Transport, lysosomal
1	r1150	Transport, lysosomal
1	r0859	Purine catabolism
1	r1076	Transport, lysosomal
1	r1064	Transport, lysosomal
1	r1062	Transport, lysosomal
1	r1080	Transport, lysosomal
1	r1071	Transport, lysosomal
1	r0925	Transport, lysosomal
1	r0825	Transport, lysosomal
1	r1074	Transport, lysosomal
1	r1061	Transport, lysosomal
1	r1347	Exchange/demand reaction
1	r1093	Exchange/demand reaction
1	r1335	Exchange/demand reaction
1	NCKt	Transport, extracellular
1	NCNt	Transport, extracellular
1	CAt7r	Transport, extracellular
1	CAATPS	Transport, extracellular
1	NKCCt	Transport, extracellular
1	NaKt	Transport, extracellular
1	KCCt	Transport, extracellular
1	EX_k(e)	Exchange/demand reaction
1	GLUt6	Transport, extracellular
1	ASPt6	Transport, extracellular
1	r1492	Transport, extracellular
1	DM_K_c_	Exchange/demand reaction
1	Kt3g	Transport, golgi apparatus
1	DM_k(g)	Exchange/demand reaction
1	r1113	Exchange/demand reaction
1	r1129	Transport, endoplasmic reticular
1	r1096	Exchange/demand reaction
1	BPNT	Nucleotide interconversion
1	r1358	Exchange/demand reaction
1	r0368	CoA synthesis
1	PAPtg	Transport, golgi apparatus
1	r0366	CoA synthesis
1	r0946	Transport, extracellular
1	r1986	Transport, extracellular
1	r1669	Transport, extracellular
1	r1941	Transport, extracellular
1	r1671	Transport, extracellular
1	r1936	Transport, extracellular
1	r1666	Transport, extracellular
1	r2070	Transport, extracellular
1	r1956	Transport, extracellular
1	r2061	Transport, extracellular
1	r1951	Transport, extracellular
1	r1966	Transport, extracellular
1	r1946	Transport, extracellular
1	r1971	Transport, extracellular
1	r1981	Transport, extracellular
1	r1926	Transport, extracellular
1	r1931	Transport, extracellular
1	r1991	Transport, extracellular
1	r1916	Transport, extracellular
1	r2060	Transport, extracellular
1	r1976	Transport, extracellular
1	r1961	Transport, extracellular
1	r2064	Transport, extracellular
1	r1921	Transport, extracellular
1	r2063	Transport, extracellular
1	r2071	Transport, extracellular
1	r2062	Transport, extracellular
1	r2066	Transport, extracellular
1	r2067	Transport, extracellular
1	r2058	Transport, extracellular
1	r2069	Transport, extracellular
1	r2056	Transport, extracellular
1	r2059	Transport, extracellular
1	r2068	Transport, extracellular
1	r2057	Transport, extracellular
1	r2065	Transport, extracellular
1	CK	Urea cycle
1	CKc	Urea cycle
1	PCREATtmdiffir	Urea cycle
1	DM_pcreat(c)	Exchange/demand reaction
1	CREATtmdiffir	Urea cycle
1	CREATt4_2	NA
1	r0942	Transport, extracellular
1	CREATt4_2_r	Transport, extracellular
1	GACMTRc	Urea cycle
1	GLYAMDTRc	Urea cycle
1	ORNt3m	Transport, mitochondrial
1	r1984	Transport, extracellular
1	r1667	Transport, extracellular
1	r1939	Transport, extracellular
1	r2038	Transport, extracellular
1	r1670	Transport, extracellular
1	r2029	Transport, extracellular
1	r1934	Transport, extracellular
1	r1664	Transport, extracellular
1	r1954	Transport, extracellular
1	r1949	Transport, extracellular
1	r1964	Transport, extracellular
1	r1944	Transport, extracellular
1	r1969	Transport, extracellular
1	r2028	Transport, extracellular
1	r1979	Transport, extracellular
1	r1924	Transport, extracellular
1	r1929	Transport, extracellular
1	r1989	Transport, extracellular
1	r2032	Transport, extracellular
1	r1914	Transport, extracellular
1	r1974	Transport, extracellular
1	r2031	Transport, extracellular
1	r1959	Transport, extracellular
1	r1919	Transport, extracellular
1	r2039	Transport, extracellular
1	r2030	Transport, extracellular
1	r2034	Transport, extracellular
1	r2035	Transport, extracellular
1	r2026	Transport, extracellular
1	r2037	Transport, extracellular
1	r2024	Transport, extracellular
1	r2027	Transport, extracellular
1	r2036	Transport, extracellular
1	ORNALArBATtc	Transport, extracellular
1	ORNLEUrBATtc	Transport, extracellular
1	EX_orn(e)	Exchange/demand reaction
1	ORNtiDF	Transport, extracellular
1	NKCC2t	Transport, extracellular
1	KCC2t	Transport, extracellular
1	GLYt7_311_r	Transport, extracellular
1	GLYt7_211_r	Transport, extracellular
1	NAt5	Transport, extracellular
1	NH4t3r	Transport, extracellular
1	EX_nh4(e)	Exchange/demand reaction
1	NAHCO3_HCLt	Transport, extracellular
1	HCO3_CLt	Transport, extracellular
1	GLUB0AT3tc	Transport, extracellular
1	HMR_9593	Transport, extracellular
1	ARGB0AT3tc	Transport, extracellular
1	TRPB0AT3tc	Transport, extracellular
1	METB0AT3tc	Transport, extracellular
1	PROIMINOtc	Transport, extracellular
1	CYSB0AT3tc	Transport, extracellular
1	TYRB0AT3tc	Transport, extracellular
1	GLYt7_311	NA
1	PHEB0AT3tc	Transport, extracellular
1	ASNB0AT3tc	Transport, extracellular
1	GLYt7_211	NA
1	GLNB0AT3tc	Transport, extracellular
1	SERB0AT3tc	Transport, extracellular
1	ILEB0AT3tc	Transport, extracellular
1	GLYB0AT3tc	Transport, extracellular
1	VALB0AT3tc	Transport, extracellular
1	LEUB0AT3tc	Transport, extracellular
1	ALAB0AT3tc	Transport, extracellular
1	CLHCO3tex2	Transport, extracellular
1	CLOHtex2	Transport, extracellular
1	HMR_6534	Transport, extracellular
1	EX_cl(e)	Exchange/demand reaction
1	r0127	Alanine and aspartate metabolism
1	HMR_9802	Glutamate metabolism
1	GLUVESSEC	Transport, extracellular
1	OCBTm	Urea cycle
1	ORNt4m	Transport, mitochondrial
1	CITRtm	Transport, mitochondrial
1	r0034	Urea cycle
1	CBPSam	Glutamate metabolism
1	r0547	Phenylalanine metabolism
1	pac	Transport, extracellular
1	EX_pac(e)	Exchange/demand reaction
1	PEAMNO	Phenylalanine metabolism
1	PHYCBOXL	Phenylalanine metabolism
1	HMR_7756	Phenylalanine metabolism
1	HMR_7628	Phenylalanine metabolism
1	SERDGLNexR	Transport, extracellular
1	SERDGLYexR	Transport, extracellular
1	HMR_9191	Transport, extracellular
1	ASPDTDe	Transport, extracellular
1	ASPDt6	Transport, extracellular
1	7KILTCHOLt	Transport, extracellular
1	7KILTCHOLATP	Transport, extracellular
1	TMDPPK	Thiamine metabolism
1	THMTP	Thiamine metabolism
1	TMDPK	Thiamine metabolism
1	EX_thmtp(e)	Exchange/demand reaction
1	THMTPt	Transport, extracellular
1	THMt3	Transport, extracellular
1	EX_thm(e)	Exchange/demand reaction
1	HMR_9583	Transport, extracellular
1	HMR_9584	Transport, extracellular
1	CRTNtr	Transport, extracellular
1	HMR_9619	Transport, extracellular
1	CE4890te	Transport, extracellular
1	CE4890te2	Transport, extracellular
1	PRODt2r	Transport, extracellular
1	PRO_Dtde	Transport, extracellular
1	7HPVStev	Drug metabolism
1	7HPVSteb	Drug metabolism
1	56DHPVStev	Drug metabolism
1	56DHPVSteb	Drug metabolism
1	56EPPVStev	Drug metabolism
1	56EPPVSteb	Drug metabolism
1	CRVS1tev	Drug metabolism
1	CRVSM1teb	Drug metabolism
1	TRIPVStev	Drug metabolism
1	TRIPVSteb	Drug metabolism
1	PVSGLUCtev	Drug metabolism
1	PVSGLUCteb	Drug metabolism
1	CRVSM23tev	Drug metabolism
1	CRVSM23teb	Drug metabolism
1	CRVSM24tev	Drug metabolism
1	CRVSM24teb	Drug metabolism
1	VITEtl	Transport, extracellular
1	AVITE1t	Transport, extracellular
1	HMR_9517	Miscellaneous
1	HMR_9516	Miscellaneous
1	MERACMPtep	Drug metabolism
1	MERACMPthc	Drug metabolism
1	ACMPGLUTtep	Drug metabolism
1	ACMPGLUTthc	Drug metabolism
1	ACMPGLUtep	Drug metabolism
1	ACMPGLUthc	Drug metabolism
1	EX_isolvstacid(e)	Exchange/demand reaction
1	ISOLVSTtbc	Drug metabolism
1	ISOLVSTAChep	Drug metabolism
1	6HLVSTAChep	Drug metabolism
1	6HLVSTthep	Drug metabolism
1	EX_6hlvst(e)	Exchange/demand reaction
1	TRPPROGLYr	Peptide metabolism
1	PROGLYPRO1c	Transport, extracellular
1	TRPPROGLYt	Transport, extracellular
1	EX_trpprogly(e)	Exchange/demand reaction
1	PROGLYPEPT1tc	Transport, extracellular
1	EX_progly(e)	Exchange/demand reaction
1	TRPGLYPHEr	Peptide metabolism
1	GLYPHEHYc	Pentose phosphate pathway
1	TRPGLYPHEt	Transport, extracellular
1	EX_trpglyphe(e)	Exchange/demand reaction
1	GLYPHEPEPT1tc	Transport, extracellular
1	EX_glyphe(e)	Exchange/demand reaction
1	TRPGLYLEUr	Peptide metabolism
1	GLYLEUHYDROc	Transport, extracellular
1	TRPGLYLEUt	Transport, extracellular
1	EX_trpglyleu(e)	Exchange/demand reaction
1	GLYLEUPEPT1tc	Transport, extracellular
1	EX_glyleu(e)	Exchange/demand reaction
1	ARGGLYGLYr	Peptide metabolism
1	GLYGLYCNc	Transport, extracellular
1	ARGGLYGLYt	Transport, extracellular
1	EX_argglygly(e)	Exchange/demand reaction
1	GLYGLYPEPT1tc	Transport, extracellular
1	EX_glygly(e)	Exchange/demand reaction
1	ARGALAALAr	Peptide metabolism
1	ALAALACNc	Transport, extracellular
1	ARGALAALAt	Transport, extracellular
1	EX_argalaala(e)	Exchange/demand reaction
1	ALAALAPEPT1tc	Transport, extracellular
1	EX_alaala(e)	Exchange/demand reaction
1	NODe	Transport, extracellular
1	EX_no(e)	Exchange/demand reaction
1	r0024	Arginine and proline metabolism
1	NOS2	Arginine and proline metabolism
1	NOS1	Arginine and proline metabolism
1	r0145	Arginine and proline metabolism
1	r0193	Methionine and cysteine metabolism
1	r0795	Miscellaneous
1	r0595	Methionine and cysteine metabolism
1	r0210	Methionine and cysteine metabolism
1	EX_6melvacid(e)	Exchange/demand reaction
1	6MELVACtbc	Drug metabolism
1	6MELACAChep	Drug metabolism
1	6MELVSTthep	Drug metabolism
1	EX_6melvst(e)	Exchange/demand reaction
1	ALADGLNexR	Transport, extracellular
1	ALADGLYexR	Transport, extracellular
1	DALAt2r	Transport, extracellular
1	EX_ala_D(e)	Exchange/demand reaction
1	ALAR	Alanine and aspartate metabolism
1	OPAHir	Glutathione metabolism
1	r0130	Glutathione metabolism
1	GGLUCT	Glutathione metabolism
1	GTHS	Glutathione metabolism
1	r0568	Glutathione metabolism
1	GLUCYS	Glutathione metabolism
1	GTMLTe	Glutathione metabolism
1	HMR_5247	Exchange/demand reaction
1	HMR_5253	Transport, lysosomal
1	HMR_5246	Transport, extracellular
1	EX_M02956(e)	Exchange/demand reaction
1	HMR_0001	Glycerophospholipid metabolism
1	EX_M01570(e)	Exchange/demand reaction
1	URCANt	Transport, extracellular
1	EX_urcan(e)	Exchange/demand reaction
1	HISD	Histidine metabolism
1	HISTRPHISt	Transport, extracellular
1	HISTRPHISr	Peptide metabolism
1	EX_histrphis(e)	Exchange/demand reaction
1	TRPHISMETt	Transport, extracellular
1	TRPHISMETr	Peptide metabolism
1	EX_trphismet(e)	Exchange/demand reaction
1	TRPILETRPt	Transport, extracellular
1	TRPILETRPr	Peptide metabolism
1	EX_trpiletrp(e)	Exchange/demand reaction
1	HISCYSCYSt	Transport, extracellular
1	HISCYSCYSr	Peptide metabolism
1	EX_hiscyscys(e)	Exchange/demand reaction
1	TRPMETARGt	Transport, extracellular
1	TRPMETARGr	Peptide metabolism
1	EX_trpmetarg(e)	Exchange/demand reaction
1	GLNHISHISt	Transport, extracellular
1	GLNHISHISr	Peptide metabolism
1	EX_glnhishis(e)	Exchange/demand reaction
1	TRPTYRTYRt	Transport, extracellular
1	TRPTYRTYRr	Peptide metabolism
1	EX_trptyrtyr(e)	Exchange/demand reaction
1	METTRPPHEt	Transport, extracellular
1	METTRPPHEr	Peptide metabolism
1	EX_mettrpphe(e)	Exchange/demand reaction
1	SERTRPHISt	Transport, extracellular
1	SERTRPHISr	Peptide metabolism
1	EX_sertrphis(e)	Exchange/demand reaction
1	HISHISLYSt	Transport, extracellular
1	HISHISLYSr	Peptide metabolism
1	EX_hishislys(e)	Exchange/demand reaction
1	THRHISHISt	Transport, extracellular
1	THRHISHISr	Peptide metabolism
1	EX_thrhishis(e)	Exchange/demand reaction
1	HISARGCYSt	Transport, extracellular
1	HISARGCYSr	Peptide metabolism
1	EX_hisargcys(e)	Exchange/demand reaction
1	ILETRPTYRt	Transport, extracellular
1	ILETRPTYRr	Peptide metabolism
1	EX_iletrptyr(e)	Exchange/demand reaction
1	HISMETGLNt	Transport, extracellular
1	HISMETGLNr	Peptide metabolism
1	EX_hismetgln(e)	Exchange/demand reaction
1	PROHISTYRt	Transport, extracellular
1	PROHISTYRr	Peptide metabolism
1	EX_prohistyr(e)	Exchange/demand reaction
1	METHISLYSt	Transport, extracellular
1	METHISLYSr	Peptide metabolism
1	EX_methislys(e)	Exchange/demand reaction
1	TYRTRPPHEt	Transport, extracellular
1	TYRTRPPHEr	Peptide metabolism
1	EX_tyrtrpphe(e)	Exchange/demand reaction
1	METMETILEt	Transport, extracellular
1	METMETILEr	Peptide metabolism
1	EX_metmetile(e)	Exchange/demand reaction
1	GLUMETHISt	Transport, extracellular
1	GLUMETHISr	Peptide metabolism
1	EX_glumethis(e)	Exchange/demand reaction
1	CYSGLUTRPt	Transport, extracellular
1	CYSGLUTRPr	Peptide metabolism
1	EX_cysglutrp(e)	Exchange/demand reaction
1	TRPMETVALt	Transport, extracellular
1	TRPMETVALr	Peptide metabolism
1	EX_trpmetval(e)	Exchange/demand reaction
1	TRPTYRGLNt	Transport, extracellular
1	TRPTYRGLNr	Peptide metabolism
1	EX_trptyrgln(e)	Exchange/demand reaction
1	LYSCYSHISt	Transport, extracellular
1	LYSCYSHISr	Peptide metabolism
1	EX_lyscyshis(e)	Exchange/demand reaction
1	CYSGLUHISt	Transport, extracellular
1	CYSGLUHISr	Peptide metabolism
1	EX_cysgluhis(e)	Exchange/demand reaction
1	ASPHISCYSt	Transport, extracellular
1	ASPHISCYSr	Peptide metabolism
1	EX_asphiscys(e)	Exchange/demand reaction
1	TRPTHRTYRt	Transport, extracellular
1	TRPTHRTYRr	Peptide metabolism
1	EX_trpthrtyr(e)	Exchange/demand reaction
1	TRPGLUTYRt	Transport, extracellular
1	TRPGLUTYRr	Peptide metabolism
1	EX_trpglutyr(e)	Exchange/demand reaction
1	TRPSERTYRt	Transport, extracellular
1	TRPSERTYRr	Peptide metabolism
1	EX_trpsertyr(e)	Exchange/demand reaction
1	CYSASNMETt	Transport, extracellular
1	CYSASNMETr	Peptide metabolism
1	EX_cysasnmet(e)	Exchange/demand reaction
1	HISPHEARGt	Transport, extracellular
1	HISPHEARGr	Peptide metabolism
1	EX_hisphearg(e)	Exchange/demand reaction
1	LYSTRPARGt	Transport, extracellular
1	LYSTRPARGr	Peptide metabolism
1	EX_lystrparg(e)	Exchange/demand reaction
1	CYSGLNMETt	Transport, extracellular
1	CYSGLNMETr	Peptide metabolism
1	EX_cysglnmet(e)	Exchange/demand reaction
1	TRPILELYSt	Transport, extracellular
1	TRPILELYSr	Peptide metabolism
1	EX_trpilelys(e)	Exchange/demand reaction
1	ILEASNHISt	Transport, extracellular
1	ILEASNHISr	Peptide metabolism
1	EX_ileasnhis(e)	Exchange/demand reaction
1	METASNTYRt	Transport, extracellular
1	METASNTYRr	Peptide metabolism
1	EX_metasntyr(e)	Exchange/demand reaction
1	ASNCYSCYSt	Transport, extracellular
1	ASNCYSCYSr	Peptide metabolism
1	EX_asncyscys(e)	Exchange/demand reaction
1	PROTRPLYSt	Transport, extracellular
1	PROTRPLYSr	Peptide metabolism
1	EX_protrplys(e)	Exchange/demand reaction
1	TRPTHRILEt	Transport, extracellular
1	TRPTHRILEr	Peptide metabolism
1	EX_trpthrile(e)	Exchange/demand reaction
1	SERARGTRPt	Transport, extracellular
1	SERARGTRPr	Peptide metabolism
1	EX_serargtrp(e)	Exchange/demand reaction
1	ARGARGMETt	Transport, extracellular
1	ARGARGMETr	Peptide metabolism
1	EX_argargmet(e)	Exchange/demand reaction
1	CYSSERMETt	Transport, extracellular
1	CYSSERMETr	Peptide metabolism
1	EX_cyssermet(e)	Exchange/demand reaction
1	METGLNTYRt	Transport, extracellular
1	METGLNTYRr	Peptide metabolism
1	EX_metglntyr(e)	Exchange/demand reaction
1	PROTRPTHRt	Transport, extracellular
1	PROTRPTHRr	Peptide metabolism
1	EX_protrpthr(e)	Exchange/demand reaction
1	TRPGLUPROt	Transport, extracellular
1	TRPGLUPROr	Peptide metabolism
1	EX_trpglupro(e)	Exchange/demand reaction
1	HISLYSILEt	Transport, extracellular
1	HISLYSILEr	Peptide metabolism
1	EX_hislysile(e)	Exchange/demand reaction
1	ARGHISTHRt	Transport, extracellular
1	ARGHISTHRr	Peptide metabolism
1	EX_arghisthr(e)	Exchange/demand reaction
1	PHESERTRPt	Transport, extracellular
1	PHESERTRPr	Peptide metabolism
1	EX_phesertrp(e)	Exchange/demand reaction
1	TRPGLNGLNt	Transport, extracellular
1	TRPGLNGLNr	Peptide metabolism
1	EX_trpglngln(e)	Exchange/demand reaction
1	HISPROLYSt	Transport, extracellular
1	HISPROLYSr	Peptide metabolism
1	EX_hisprolys(e)	Exchange/demand reaction
1	CYSTYRASNt	Transport, extracellular
1	CYSTYRASNr	Peptide metabolism
1	EX_cystyrasn(e)	Exchange/demand reaction
1	METPHEARGt	Transport, extracellular
1	METPHEARGr	Peptide metabolism
1	EX_metphearg(e)	Exchange/demand reaction
1	ARGPROMETt	Transport, extracellular
1	ARGPROMETr	Peptide metabolism
1	EX_argpromet(e)	Exchange/demand reaction
1	THRTYRMETt	Transport, extracellular
1	THRTYRMETr	Peptide metabolism
1	EX_thrtyrmet(e)	Exchange/demand reaction
1	HISARGSERt	Transport, extracellular
1	HISARGSERr	Peptide metabolism
1	EX_hisargser(e)	Exchange/demand reaction
1	ARGVALTRPt	Transport, extracellular
1	ARGVALTRPr	Peptide metabolism
1	EX_argvaltrp(e)	Exchange/demand reaction
1	GLNLYSTRPt	Transport, extracellular
1	GLNLYSTRPr	Peptide metabolism
1	EX_glnlystrp(e)	Exchange/demand reaction
1	ASPHISPROt	Transport, extracellular
1	ASPHISPROr	Peptide metabolism
1	EX_asphispro(e)	Exchange/demand reaction
1	GLNTRPGLUt	Transport, extracellular
1	GLNTRPGLUr	Peptide metabolism
1	EX_glntrpglu(e)	Exchange/demand reaction
1	TRPARGALAt	Transport, extracellular
1	TRPARGALAr	Peptide metabolism
1	EX_trpargala(e)	Exchange/demand reaction
1	TYRPHETYRt	Transport, extracellular
1	TYRPHETYRr	Peptide metabolism
1	EX_tyrphetyr(e)	Exchange/demand reaction
1	VALTRPPHEt	Transport, extracellular
1	VALTRPPHEr	Peptide metabolism
1	EX_valtrpphe(e)	Exchange/demand reaction
1	TRPPROVALt	Transport, extracellular
1	TRPPROVALr	Peptide metabolism
1	EX_trpproval(e)	Exchange/demand reaction
1	VALPROTRPt	Transport, extracellular
1	VALPROTRPr	Peptide metabolism
1	EX_valprotrp(e)	Exchange/demand reaction
1	GLYHISASNt	Transport, extracellular
1	GLYHISASNr	Peptide metabolism
1	EX_glyhisasn(e)	Exchange/demand reaction
1	GLNHISLYSt	Transport, extracellular
1	GLNHISLYSr	Peptide metabolism
1	EX_glnhislys(e)	Exchange/demand reaction
1	PHEASNMETt	Transport, extracellular
1	PHEASNMETr	Peptide metabolism
1	EX_pheasnmet(e)	Exchange/demand reaction
1	ASNMETPROt	Transport, extracellular
1	ASNMETPROr	Peptide metabolism
1	EX_asnmetpro(e)	Exchange/demand reaction
1	TRPTHRGLUt	Transport, extracellular
1	TRPTHRGLUr	Peptide metabolism
1	EX_trpthrglu(e)	Exchange/demand reaction
1	ASPGLUTRPt	Transport, extracellular
1	ASPGLUTRPr	Peptide metabolism
1	EX_aspglutrp(e)	Exchange/demand reaction
1	TRPGLUGLYt	Transport, extracellular
1	TRPGLUGLYr	Peptide metabolism
1	EX_trpglugly(e)	Exchange/demand reaction
1	TRPASPASPt	Transport, extracellular
1	TRPASPASPr	Peptide metabolism
1	EX_trpaspasp(e)	Exchange/demand reaction
1	TRPGLYASPt	Transport, extracellular
1	TRPGLYASPr	Peptide metabolism
1	EX_trpglyasp(e)	Exchange/demand reaction
1	TRPALAPROt	Transport, extracellular
1	TRPALAPROr	Peptide metabolism
1	EX_trpalapro(e)	Exchange/demand reaction
1	LEUTRPARGt	Transport, extracellular
1	LEUTRPARGr	Peptide metabolism
1	EX_leutrparg(e)	Exchange/demand reaction
1	PROARGCYSt	Transport, extracellular
1	PROARGCYSr	Peptide metabolism
1	EX_proargcys(e)	Exchange/demand reaction
1	TYRCYSTHRt	Transport, extracellular
1	TYRCYSTHRr	Peptide metabolism
1	EX_tyrcysthr(e)	Exchange/demand reaction
1	TYRVALMETt	Transport, extracellular
1	TYRVALMETr	Peptide metabolism
1	EX_tyrvalmet(e)	Exchange/demand reaction
1	TYRCYSGLYt	Transport, extracellular
1	TYRCYSGLYr	Peptide metabolism
1	EX_tyrcysgly(e)	Exchange/demand reaction
1	HISGLUGLNt	Transport, extracellular
1	HISGLUGLNr	Peptide metabolism
1	EX_hisglugln(e)	Exchange/demand reaction
1	GLYPROPRO1c	Transport, extracellular
1	GLYPROt	Transport, extracellular
1	GLYPROPEPT1tc	Transport, extracellular
1	EX_glypro(e)	Exchange/demand reaction
1	HISLYSTHRt	Transport, extracellular
1	HISLYSTHRr	Peptide metabolism
1	EX_hislysthr(e)	Exchange/demand reaction
1	HISLYSGLUt	Transport, extracellular
1	HISLYSGLUr	Peptide metabolism
1	EX_hislysglu(e)	Exchange/demand reaction
1	ASPLYSHISt	Transport, extracellular
1	ASPLYSHISr	Peptide metabolism
1	EX_asplyshis(e)	Exchange/demand reaction
1	GLYHISLYSt	Transport, extracellular
1	GLYHISLYSr	Peptide metabolism
1	EX_glyhislys(e)	Exchange/demand reaction
1	HISGLYLYSt	Transport, extracellular
1	HISGLYLYSr	Peptide metabolism
1	EX_hisglylys(e)	Exchange/demand reaction
1	THRMETARGt	Transport, extracellular
1	THRMETARGr	Peptide metabolism
1	EX_thrmetarg(e)	Exchange/demand reaction
1	METGLYARGt	Transport, extracellular
1	METGLYARGr	Peptide metabolism
1	EX_metglyarg(e)	Exchange/demand reaction
1	HISMETt	Transport, extracellular
1	HISMETr	Peptide metabolism
1	EX_hismet(e)	Exchange/demand reaction
1	PHETRPLEUt	Transport, extracellular
1	PHETRPLEUr	Peptide metabolism
1	EX_phetrpleu(e)	Exchange/demand reaction
1	TRPPROLEUt	Transport, extracellular
1	TRPPROLEUr	Peptide metabolism
1	EX_trpproleu(e)	Exchange/demand reaction
1	SERLYSHISt	Transport, extracellular
1	SERLYSHISr	Peptide metabolism
1	EX_serlyshis(e)	Exchange/demand reaction
1	LYSVALTRPt	Transport, extracellular
1	LYSVALTRPr	Peptide metabolism
1	EX_lysvaltrp(e)	Exchange/demand reaction
1	VALHISASNt	Transport, extracellular
1	VALHISASNr	Peptide metabolism
1	EX_valhisasn(e)	Exchange/demand reaction
1	ASNPHECYSt	Transport, extracellular
1	ASNPHECYSr	Peptide metabolism
1	EX_asnphecys(e)	Exchange/demand reaction
1	PROASNCYSt	Transport, extracellular
1	PROASNCYSr	Peptide metabolism
1	EX_proasncys(e)	Exchange/demand reaction
1	TRPVALASPt	Transport, extracellular
1	TRPVALASPr	Peptide metabolism
1	EX_trpvalasp(e)	Exchange/demand reaction
1	TRPGLYVALt	Transport, extracellular
1	TRPGLYVALr	Peptide metabolism
1	EX_trpglyval(e)	Exchange/demand reaction
1	PHELEUHISt	Transport, extracellular
1	PHELEUHISr	Peptide metabolism
1	EX_pheleuhis(e)	Exchange/demand reaction
1	HISLYSVALt	Transport, extracellular
1	HISLYSVALr	Peptide metabolism
1	EX_hislysval(e)	Exchange/demand reaction
1	GLUTRPALAt	Transport, extracellular
1	GLUTRPALAr	Peptide metabolism
1	EX_glutrpala(e)	Exchange/demand reaction
1	ARGCYSGLYt	Transport, extracellular
1	ARGCYSGLYr	Peptide metabolism
1	EX_argcysgly(e)	Exchange/demand reaction
1	HISGLNALAt	Transport, extracellular
1	HISGLNALAr	Peptide metabolism
1	EX_hisglnala(e)	Exchange/demand reaction
1	ARGCYSSERt	Transport, extracellular
1	ARGCYSSERr	Peptide metabolism
1	EX_argcysser(e)	Exchange/demand reaction
1	SERCYSARGt	Transport, extracellular
1	SERCYSARGr	Peptide metabolism
1	EX_sercysarg(e)	Exchange/demand reaction
1	ASNTYRPHEt	Transport, extracellular
1	ASNTYRPHEr	Peptide metabolism
1	EX_asntyrphe(e)	Exchange/demand reaction
1	GLYVALHISt	Transport, extracellular
1	GLYVALHISr	Peptide metabolism
1	EX_glyvalhis(e)	Exchange/demand reaction
1	HISLYSALAt	Transport, extracellular
1	HISLYSALAr	Peptide metabolism
1	EX_hislysala(e)	Exchange/demand reaction
1	TRPGLULEUt	Transport, extracellular
1	TRPGLULEUr	Peptide metabolism
1	EX_trpgluleu(e)	Exchange/demand reaction
1	CYSASPPHEt	Transport, extracellular
1	CYSASPPHEr	Peptide metabolism
1	EX_cysaspphe(e)	Exchange/demand reaction
1	VALTRPVALt	Transport, extracellular
1	VALTRPVALr	Peptide metabolism
1	EX_valtrpval(e)	Exchange/demand reaction
1	LYSTYRILEt	Transport, extracellular
1	LYSTYRILEr	Peptide metabolism
1	EX_lystyrile(e)	Exchange/demand reaction
1	ARGPHEARGt	Transport, extracellular
1	ARGPHEARGr	Peptide metabolism
1	EX_argphearg(e)	Exchange/demand reaction
1	ILEARGILEt	Transport, extracellular
1	ILEARGILEr	Peptide metabolism
1	EX_ileargile(e)	Exchange/demand reaction
1	LEUSERTRPt	Transport, extracellular
1	LEUSERTRPr	Peptide metabolism
1	EX_leusertrp(e)	Exchange/demand reaction
1	THRARGTYRt	Transport, extracellular
1	THRARGTYRr	Peptide metabolism
1	EX_thrargtyr(e)	Exchange/demand reaction
1	TYRARGGLUt	Transport, extracellular
1	TYRARGGLUr	Peptide metabolism
1	EX_tyrargglu(e)	Exchange/demand reaction
1	PHETYRGLNt	Transport, extracellular
1	PHETYRGLNr	Peptide metabolism
1	EX_phetyrgln(e)	Exchange/demand reaction
1	TYRASPARGt	Transport, extracellular
1	TYRASPARGr	Peptide metabolism
1	EX_tyrasparg(e)	Exchange/demand reaction
1	ASPMETASPt	Transport, extracellular
1	ASPMETASPr	Peptide metabolism
1	EX_aspmetasp(e)	Exchange/demand reaction
1	METARGLEUt	Transport, extracellular
1	METARGLEUr	Peptide metabolism
1	EX_metargleu(e)	Exchange/demand reaction
1	PHETYRLYSt	Transport, extracellular
1	PHETYRLYSr	Peptide metabolism
1	EX_phetyrlys(e)	Exchange/demand reaction
1	ARGVALCYSt	Transport, extracellular
1	ARGVALCYSr	Peptide metabolism
1	EX_argvalcys(e)	Exchange/demand reaction
1	TYRARGSERt	Transport, extracellular
1	TYRARGSERr	Peptide metabolism
1	EX_tyrargser(e)	Exchange/demand reaction
1	PHEPROARGt	Transport, extracellular
1	PHEPROARGr	Peptide metabolism
1	EX_pheproarg(e)	Exchange/demand reaction
1	PROPROARGt	Transport, extracellular
1	PROPROARGr	Peptide metabolism
1	EX_proproarg(e)	Exchange/demand reaction
1	ALAARGCYSt	Transport, extracellular
1	ALAARGCYSr	Peptide metabolism
1	EX_alaargcys(e)	Exchange/demand reaction
1	LEUTYRTYRt	Transport, extracellular
1	LEUTYRTYRr	Peptide metabolism
1	EX_leutyrtyr(e)	Exchange/demand reaction
1	TRPLEUVALt	Transport, extracellular
1	TRPLEUVALr	Peptide metabolism
1	EX_trpleuval(e)	Exchange/demand reaction
1	GLYLYSCYSt	Transport, extracellular
1	GLYLYSCYSr	Peptide metabolism
1	EX_glylyscys(e)	Exchange/demand reaction
1	ASNTYRTHRt	Transport, extracellular
1	ASNTYRTHRr	Peptide metabolism
1	EX_asntyrthr(e)	Exchange/demand reaction
1	THRASNTYRt	Transport, extracellular
1	THRASNTYRr	Peptide metabolism
1	EX_thrasntyr(e)	Exchange/demand reaction
1	ASNTYRGLYt	Transport, extracellular
1	ASNTYRGLYr	Peptide metabolism
1	EX_asntyrgly(e)	Exchange/demand reaction
1	ARGARGLYSt	Transport, extracellular
1	ARGARGLYSr	Peptide metabolism
1	EX_argarglys(e)	Exchange/demand reaction
1	ARGTYRVALt	Transport, extracellular
1	ARGTYRVALr	Peptide metabolism
1	EX_argtyrval(e)	Exchange/demand reaction
1	ASNASNARGt	Transport, extracellular
1	ASNASNARGr	Peptide metabolism
1	EX_asnasnarg(e)	Exchange/demand reaction
1	PROPROPROt	Transport, extracellular
1	PROPROPROr	Peptide metabolism
1	EX_propropro(e)	Exchange/demand reaction
1	TRPPHEt	Transport, extracellular
1	TRPPHEr	Peptide metabolism
1	EX_trpphe(e)	Exchange/demand reaction
1	ALAHISALAt	Transport, extracellular
1	ALAHISALAr	Peptide metabolism
1	EX_alahisala(e)	Exchange/demand reaction
1	PHEPHEASNt	Transport, extracellular
1	PHEPHEASNr	Peptide metabolism
1	EX_phepheasn(e)	Exchange/demand reaction
1	THRGLNTYRt	Transport, extracellular
1	THRGLNTYRr	Peptide metabolism
1	EX_thrglntyr(e)	Exchange/demand reaction
1	GLYTYRLYSt	Transport, extracellular
1	GLYTYRLYSr	Peptide metabolism
1	EX_glytyrlys(e)	Exchange/demand reaction
1	THRILEARGt	Transport, extracellular
1	THRILEARGr	Peptide metabolism
1	EX_thrilearg(e)	Exchange/demand reaction
1	ILEGLYARGt	Transport, extracellular
1	ILEGLYARGr	Peptide metabolism
1	EX_ileglyarg(e)	Exchange/demand reaction
1	LEULEUTRPt	Transport, extracellular
1	LEULEUTRPr	Peptide metabolism
1	EX_leuleutrp(e)	Exchange/demand reaction
1	LYSPHEILEt	Transport, extracellular
1	LYSPHEILEr	Peptide metabolism
1	EX_lyspheile(e)	Exchange/demand reaction
1	ILEPROLYSt	Transport, extracellular
1	ILEPROLYSr	Peptide metabolism
1	EX_ileprolys(e)	Exchange/demand reaction
1	THRPHEARGt	Transport, extracellular
1	THRPHEARGr	Peptide metabolism
1	EX_thrphearg(e)	Exchange/demand reaction
1	ARGPROTHRt	Transport, extracellular
1	ARGPROTHRr	Peptide metabolism
1	EX_argprothr(e)	Exchange/demand reaction
1	CYSCYSt	Transport, extracellular
1	CYSCYSr	Peptide metabolism
1	EX_cyscys(e)	Exchange/demand reaction
1	PHEGLNPHEt	Transport, extracellular
1	PHEGLNPHEr	Peptide metabolism
1	EX_pheglnphe(e)	Exchange/demand reaction
1	ILESERARGt	Transport, extracellular
1	ILESERARGr	Peptide metabolism
1	EX_ileserarg(e)	Exchange/demand reaction
1	ARGGLUPROt	Transport, extracellular
1	ARGGLUPROr	Peptide metabolism
1	EX_argglupro(e)	Exchange/demand reaction
1	PROARGASPt	Transport, extracellular
1	PROARGASPr	Peptide metabolism
1	EX_proargasp(e)	Exchange/demand reaction
1	PROGLNPROt	Transport, extracellular
1	PROGLNPROr	Peptide metabolism
1	EX_proglnpro(e)	Exchange/demand reaction
1	PROHISt	Transport, extracellular
1	PROHISr	Peptide metabolism
1	EX_prohis(e)	Exchange/demand reaction
1	TYRALAPHEt	Transport, extracellular
1	TYRALAPHEr	Peptide metabolism
1	EX_tyralaphe(e)	Exchange/demand reaction
1	TYRLEUARGt	Transport, extracellular
1	TYRLEUARGr	Peptide metabolism
1	EX_tyrleuarg(e)	Exchange/demand reaction
1	PHELYSPROt	Transport, extracellular
1	PHELYSPROr	Peptide metabolism
1	EX_phelyspro(e)	Exchange/demand reaction
1	PROLYSPROt	Transport, extracellular
1	PROLYSPROr	Peptide metabolism
1	EX_prolyspro(e)	Exchange/demand reaction
1	TRPLYSt	Transport, extracellular
1	TRPLYSr	Peptide metabolism
1	EX_trplys(e)	Exchange/demand reaction
1	PHEPHETHRt	Transport, extracellular
1	PHEPHETHRr	Peptide metabolism
1	EX_phephethr(e)	Exchange/demand reaction
1	VALLYSTYRt	Transport, extracellular
1	VALLYSTYRr	Peptide metabolism
1	EX_vallystyr(e)	Exchange/demand reaction
1	ASNPHEASPt	Transport, extracellular
1	ASNPHEASPr	Peptide metabolism
1	EX_asnpheasp(e)	Exchange/demand reaction
1	VALPHEARGt	Transport, extracellular
1	VALPHEARGr	Peptide metabolism
1	EX_valphearg(e)	Exchange/demand reaction
1	LYSGLNPHEt	Transport, extracellular
1	LYSGLNPHEr	Peptide metabolism
1	EX_lysglnphe(e)	Exchange/demand reaction
1	ARGLYSASPt	Transport, extracellular
1	ARGLYSASPr	Peptide metabolism
1	EX_arglysasp(e)	Exchange/demand reaction
1	ILEGLNGLUt	Transport, extracellular
1	ILEGLNGLUr	Peptide metabolism
1	EX_ileglnglu(e)	Exchange/demand reaction
1	GLNASNGLNt	Transport, extracellular
1	GLNASNGLNr	Peptide metabolism
1	EX_glnasngln(e)	Exchange/demand reaction
1	CYSLEUTHRt	Transport, extracellular
1	CYSLEUTHRr	Peptide metabolism
1	EX_cysleuthr(e)	Exchange/demand reaction
1	GLUILELYSt	Transport, extracellular
1	GLUILELYSr	Peptide metabolism
1	EX_gluilelys(e)	Exchange/demand reaction
1	THRTHRARGt	Transport, extracellular
1	THRTHRARGr	Peptide metabolism
1	EX_thrthrarg(e)	Exchange/demand reaction
1	ARGGLUGLUt	Transport, extracellular
1	ARGGLUGLUr	Peptide metabolism
1	EX_arggluglu(e)	Exchange/demand reaction
1	GLNPROGLUt	Transport, extracellular
1	GLNPROGLUr	Peptide metabolism
1	EX_glnproglu(e)	Exchange/demand reaction
1	ARGALAPHEt	Transport, extracellular
1	ARGALAPHEr	Peptide metabolism
1	EX_argalaphe(e)	Exchange/demand reaction
1	HISGLUt	Transport, extracellular
1	HISGLUr	Peptide metabolism
1	EX_hisglu(e)	Exchange/demand reaction
1	HISASPt	Transport, extracellular
1	HISASPr	Peptide metabolism
1	EX_hisasp(e)	Exchange/demand reaction
1	PHETHRLYSt	Transport, extracellular
1	PHETHRLYSr	Peptide metabolism
1	EX_phethrlys(e)	Exchange/demand reaction
1	GLNTYRLEUt	Transport, extracellular
1	GLNTYRLEUr	Peptide metabolism
1	EX_glntyrleu(e)	Exchange/demand reaction
1	PROGLULYSt	Transport, extracellular
1	PROGLULYSr	Peptide metabolism
1	EX_proglulys(e)	Exchange/demand reaction
1	GLYLYSPHEt	Transport, extracellular
1	GLYLYSPHEr	Peptide metabolism
1	EX_glylysphe(e)	Exchange/demand reaction
1	ASPPROLYSt	Transport, extracellular
1	ASPPROLYSr	Peptide metabolism
1	EX_aspprolys(e)	Exchange/demand reaction
1	THRSERARGt	Transport, extracellular
1	THRSERARGr	Peptide metabolism
1	EX_thrserarg(e)	Exchange/demand reaction
1	TYRTYRt	Transport, extracellular
1	TYRTYRr	Peptide metabolism
1	EX_tyrtyr(e)	Exchange/demand reaction
1	LEULEULAPc	Transport, extracellular
1	LEULEUt	Transport, extracellular
1	LEULEUPEPT1tc	Transport, extracellular
1	EX_leuleu(e)	Exchange/demand reaction
1	SERPHELYSt	Transport, extracellular
1	SERPHELYSr	Peptide metabolism
1	EX_serphelys(e)	Exchange/demand reaction
1	ARGSERSERt	Transport, extracellular
1	ARGSERSERr	Peptide metabolism
1	EX_argserser(e)	Exchange/demand reaction
1	ASPGLUPROt	Transport, extracellular
1	ASPGLUPROr	Peptide metabolism
1	EX_aspglupro(e)	Exchange/demand reaction
1	ARGLEUPHEt	Transport, extracellular
1	ARGLEUPHEr	Peptide metabolism
1	EX_argleuphe(e)	Exchange/demand reaction
1	LEUPROARGt	Transport, extracellular
1	LEUPROARGr	Peptide metabolism
1	EX_leuproarg(e)	Exchange/demand reaction
1	PROLEUARGt	Transport, extracellular
1	PROLEUARGr	Peptide metabolism
1	EX_proleuarg(e)	Exchange/demand reaction
1	GLNLYSLYSt	Transport, extracellular
1	GLNLYSLYSr	Peptide metabolism
1	EX_glnlyslys(e)	Exchange/demand reaction
1	LYSLYSLYSt	Transport, extracellular
1	LYSLYSLYSr	Peptide metabolism
1	EX_lyslyslys(e)	Exchange/demand reaction
1	ASPASNGLUt	Transport, extracellular
1	ASPASNGLUr	Peptide metabolism
1	EX_aspasnglu(e)	Exchange/demand reaction
1	PROVALGLNt	Transport, extracellular
1	PROVALGLNr	Peptide metabolism
1	EX_provalgln(e)	Exchange/demand reaction
1	VALARGGLYt	Transport, extracellular
1	VALARGGLYr	Peptide metabolism
1	EX_valarggly(e)	Exchange/demand reaction
1	LYSVALPHEt	Transport, extracellular
1	LYSVALPHEr	Peptide metabolism
1	EX_lysvalphe(e)	Exchange/demand reaction
1	VALSERARGt	Transport, extracellular
1	VALSERARGr	Peptide metabolism
1	EX_valserarg(e)	Exchange/demand reaction
1	LYSARGLEUr	Peptide metabolism
1	LYSARGLEUt	Transport, extracellular
1	EX_lysargleu(e)	Exchange/demand reaction
1	LEUTRPt	Transport, extracellular
1	LEUTRPr	Peptide metabolism
1	EX_leutrp(e)	Exchange/demand reaction
1	PROCYSt	Transport, extracellular
1	PROCYSr	Peptide metabolism
1	EX_procys(e)	Exchange/demand reaction
1	THRGLNGLUt	Transport, extracellular
1	THRGLNGLUr	Peptide metabolism
1	EX_thrglnglu(e)	Exchange/demand reaction
1	ARGALATHRt	Transport, extracellular
1	ARGALATHRr	Peptide metabolism
1	EX_argalathr(e)	Exchange/demand reaction
1	ASPALAARGt	Transport, extracellular
1	ASPALAARGr	Peptide metabolism
1	EX_aspalaarg(e)	Exchange/demand reaction
1	ALAARGGLYt	Transport, extracellular
1	ALAARGGLYr	Peptide metabolism
1	EX_alaarggly(e)	Exchange/demand reaction
1	GLUTHRLYSt	Transport, extracellular
1	GLUTHRLYSr	Peptide metabolism
1	EX_gluthrlys(e)	Exchange/demand reaction
1	LYSGLUGLUt	Transport, extracellular
1	LYSGLUGLUr	Peptide metabolism
1	EX_lysgluglu(e)	Exchange/demand reaction
1	ASPLYSGLUt	Transport, extracellular
1	ASPLYSGLUr	Peptide metabolism
1	EX_asplysglu(e)	Exchange/demand reaction
1	PHELYSALAt	Transport, extracellular
1	PHELYSALAr	Peptide metabolism
1	EX_phelysala(e)	Exchange/demand reaction
1	GLUMETt	Transport, extracellular
1	GLUMETr	Peptide metabolism
1	EX_glumet(e)	Exchange/demand reaction
1	SERARGALAt	Transport, extracellular
1	SERARGALAr	Peptide metabolism
1	EX_serargala(e)	Exchange/demand reaction
1	ASPVALASNt	Transport, extracellular
1	ASPVALASNr	Peptide metabolism
1	EX_aspvalasn(e)	Exchange/demand reaction
1	GLUARGLEUt	Transport, extracellular
1	GLUARGLEUr	Peptide metabolism
1	EX_gluargleu(e)	Exchange/demand reaction
1	PHETYRt	Transport, extracellular
1	PHETYRr	Peptide metabolism
1	EX_phetyr(e)	Exchange/demand reaction
1	SERGLYGLUt	Transport, extracellular
1	SERGLYGLUr	Peptide metabolism
1	EX_serglyglu(e)	Exchange/demand reaction
1	PHELEUASPt	Transport, extracellular
1	PHELEUASPr	Peptide metabolism
1	EX_pheleuasp(e)	Exchange/demand reaction
1	GLUASNLEUt	Transport, extracellular
1	GLUASNLEUr	Peptide metabolism
1	EX_gluasnleu(e)	Exchange/demand reaction
1	LEUASNASPt	Transport, extracellular
1	LEUASNASPr	Peptide metabolism
1	EX_leuasnasp(e)	Exchange/demand reaction
1	ALALYSTHRt	Transport, extracellular
1	ALALYSTHRr	Peptide metabolism
1	EX_alalysthr(e)	Exchange/demand reaction
1	ARGARGt	Transport, extracellular
1	ARGARGr	Peptide metabolism
1	EX_argarg(e)	Exchange/demand reaction
1	ALAGLYLYSt	Transport, extracellular
1	ALAGLYLYSr	Peptide metabolism
1	EX_alaglylys(e)	Exchange/demand reaction
1	LEUALAARGt	Transport, extracellular
1	LEUALAARGr	Peptide metabolism
1	EX_leualaarg(e)	Exchange/demand reaction
1	TYRTHRt	Transport, extracellular
1	TYRTHRr	Peptide metabolism
1	EX_tyrthr(e)	Exchange/demand reaction
1	TYRGLUt	Transport, extracellular
1	TYRGLUr	Peptide metabolism
1	EX_tyrglu(e)	Exchange/demand reaction
1	VALLEUPHEt	Transport, extracellular
1	VALLEUPHEr	Peptide metabolism
1	EX_valleuphe(e)	Exchange/demand reaction
1	LEUASPLYSt	Transport, extracellular
1	LEUASPLYSr	Peptide metabolism
1	EX_leuasplys(e)	Exchange/demand reaction
1	PHEPHEt	Transport, extracellular
1	PHEPHEr	Peptide metabolism
1	EX_phephe(e)	Exchange/demand reaction
1	PROPHEt	Transport, extracellular
1	PROPHEr	Peptide metabolism
1	EX_prophe(e)	Exchange/demand reaction
1	ALAASNLEUt	Transport, extracellular
1	ALAASNLEUr	Peptide metabolism
1	EX_alaasnleu(e)	Exchange/demand reaction
1	RE0938E	Miscellaneous
1	EX_CE2917(e)	Exchange/demand reaction
1	EX_CE4724(e)	Exchange/demand reaction
1	TYRALAt	Transport, extracellular
1	TYRALAr	Peptide metabolism
1	EX_tyrala(e)	Exchange/demand reaction
1	ILEASPt	Transport, extracellular
1	ILEASPr	Peptide metabolism
1	EX_ileasp(e)	Exchange/demand reaction
1	PHEASPt	Transport, extracellular
1	PHEASPr	Peptide metabolism
1	EX_pheasp(e)	Exchange/demand reaction
1	RE0936E	Miscellaneous
1	EX_CE2915(e)	Exchange/demand reaction
1	EX_CE4722(e)	Exchange/demand reaction
1	RE0937E	Miscellaneous
1	EX_CE2916(e)	Exchange/demand reaction
1	EX_CE4723(e)	Exchange/demand reaction
1	GLUTHRt	Transport, extracellular
1	GLUTHRr	Peptide metabolism
1	EX_gluthr(e)	Exchange/demand reaction
1	GLUGLUt	Transport, extracellular
1	GLUGLUr	Peptide metabolism
1	EX_gluglu(e)	Exchange/demand reaction
1	ASPGLUt	Transport, extracellular
1	ASPGLUr	Peptide metabolism
1	EX_aspglu(e)	Exchange/demand reaction
1	RE2273E	Miscellaneous
1	EX_CE5797(e)	Exchange/demand reaction
1	EX_CE5798(e)	Exchange/demand reaction
1	RE2270E	Miscellaneous
1	EX_CE5786(e)	Exchange/demand reaction
1	EX_CE5789(e)	Exchange/demand reaction
1	PHELEUt	Transport, extracellular
1	PHELEUr	Peptide metabolism
1	EX_pheleu(e)	Exchange/demand reaction
1	LEUPROt	Transport, extracellular
1	LEUPROr	Peptide metabolism
1	EX_leupro(e)	Exchange/demand reaction
1	GLULEUt	Transport, extracellular
1	GLULEUr	Peptide metabolism
1	EX_gluleu(e)	Exchange/demand reaction
1	VALVALt	Transport, extracellular
1	VALVALr	Peptide metabolism
1	EX_valval(e)	Exchange/demand reaction
1	LEUVALt	Transport, extracellular
1	LEUVALr	Peptide metabolism
1	EX_leuval(e)	Exchange/demand reaction
1	r0027	Methionine and cysteine metabolism
1	CYSTGLUex	Transport, extracellular
1	CYSTSERex	Transport, extracellular
1	CYSTALArBATtc	Transport, extracellular
1	CYSTLEUrBATtc	Transport, extracellular
1	EX_Lcystin(e)	Exchange/demand reaction
1	MCOATA	Fatty acid oxidation
1	LEUGLYHYc	Transport, extracellular
1	LEUGLYPEPT1tc	Transport, extracellular
1	EX_leugly(e)	Exchange/demand reaction
1	P5CR	Arginine and proline metabolism
1	PRO1x	Transport, extracellular
1	THRS	Glycine, serine, alanine, and threonine metabolism
1	HMR_9718	Glycine, serine, alanine, and threonine metabolism
1	r0129	Glutathione metabolism
1	AMPTASECG	Glutathione metabolism
1	ASPPROASCT1	Transport, extracellular
1	EX_asp_L(e)	Exchange/demand reaction
1	UDPGD	Starch and sucrose metabolism
1	METAT	Methionine and cysteine metabolism
1	EX_h(e)	Exchange/demand reaction
1	DM_atp_c_	Exchange/demand reaction
2	HMR_0593	Glycerophospholipid metabolism
2	HMR_0560	Exchange/demand reaction
2	HMR_0601	Glycerophospholipid metabolism
2	HMR_0672	Glycerophospholipid metabolism
2	HMR_0678	Glycerophospholipid metabolism
2	HMR_0517	Glycerophospholipid metabolism
2	HMR_0500	Glycerophospholipid metabolism
2	HMR_0521	Glycerophospholipid metabolism
2	HMR_0520	Glycerophospholipid metabolism
2	HMR_0506	Glycerophospholipid metabolism
2	HMR_0509	Glycerophospholipid metabolism
2	HMR_0533	Glycerophospholipid metabolism
2	HMR_0507	Glycerophospholipid metabolism
2	HMR_0528	Glycerophospholipid metabolism
2	HMR_0519	Glycerophospholipid metabolism
2	HMR_0532	Glycerophospholipid metabolism
2	HMR_0515	Glycerophospholipid metabolism
2	HMR_0518	Glycerophospholipid metabolism
2	HMR_0514	Glycerophospholipid metabolism
2	HMR_0539	Glycerophospholipid metabolism
2	HMR_0540	Glycerophospholipid metabolism
2	HMR_0527	Glycerophospholipid metabolism
2	HMR_0488	Glycerophospholipid metabolism
2	HMR_0504	Glycerophospholipid metabolism
2	r1185	Miscellaneous
2	HMR_0591	Glycerophospholipid metabolism
2	HMR_0558	Exchange/demand reaction
2	HMR_0599	Glycerophospholipid metabolism
2	HMR_0671	Glycerophospholipid metabolism
2	HMR_0690	Exchange/demand reaction
2	HMR_0676	Glycerophospholipid metabolism
2	HMR_0682	Glycerophospholipid metabolism
2	HMR_0526	Glycerophospholipid metabolism
2	HMR_0529	Glycerophospholipid metabolism
2	HMR_0541	Glycerophospholipid metabolism
2	HMR_0524	Glycerophospholipid metabolism
2	HMR_0536	Glycerophospholipid metabolism
2	HMR_0525	Glycerophospholipid metabolism
2	HMR_0538	Glycerophospholipid metabolism
2	HMR_0550	Exchange/demand reaction
2	r1187	Miscellaneous
2	r1190	Miscellaneous
2	HMR_0753	Sphingolipid metabolism
2	HMR_0684	Glycerophospholipid metabolism
2	DHCRD1	Sphingolipid metabolism
2	DHCRMter	Transport, endoplasmic reticular
2	ACER12r	Exchange/demand reaction
2	HMR_0750	Sphingolipid metabolism
2	HMR_0552	Exchange/demand reaction
2	HMR_0758	Sphingolipid metabolism
2	HMR_0468	Glycerophospholipid metabolism
2	HMR_0602	Glycerophospholipid metabolism
2	HMR_0470	Transport, extracellular
2	EX_HC02080(e)	Exchange/demand reaction
2	HMR_0594	Glycerophospholipid metabolism
2	HMR_0561	Exchange/demand reaction
2	r1188	Miscellaneous
2	HMR_0553	Exchange/demand reaction
2	r1189	Miscellaneous
2	AGPAT1	Triacylglycerol synthesis
2	MOGAT	Triacylglycerol synthesis
2	CEPTC	Glycerophospholipid metabolism
2	HMR_0588	Glycerophospholipid metabolism
2	PA_HStg	Transport, golgi apparatus
2	DAGK_hs	Glycerophospholipid metabolism
2	PA_HSter	Transport, endoplasmic reticular
2	CDS	Glycerophospholipid metabolism
2	DAGKn_hs	Glycerophospholipid metabolism
2	CEPTE	Glycerophospholipid metabolism
2	RE3301C	Glycerophospholipid metabolism
2	PPAP	Triacylglycerol synthesis
2	PA_HStn	Transport, nuclear
2	PA_HStm	Transport, mitochondrial
2	GPAM_hs	Triacylglycerol synthesis
2	HMR_9674	Transport, nuclear
2	LPS2	Triacylglycerol synthesis
2	HMR_0667	Glycerophospholipid metabolism
2	HMR_0673	Glycerophospholipid metabolism
2	HMR_0679	Glycerophospholipid metabolism
2	R_group_phosphotase_2	Miscellaneous
2	PCHOLP_hs	Glycerophospholipid metabolism
2	Rtotalter	Transport, endoplasmic reticular
2	Rtotaltg	Transport, golgi apparatus
2	Rtotaltl	Transport, lysosomal
2	R_group_phosphotase_1	Miscellaneous
2	ASAH1	Sphingolipid metabolism
2	HMR_0616	Glycerophospholipid metabolism
2	HMR_0615	Glycerophospholipid metabolism
2	PSSA2_hs	Glycerophospholipid metabolism
2	PSSA1_hs	Glycerophospholipid metabolism
2	PSHSABCtc	Transport, extracellular
2	PSFLIP	Transport, extracellular
2	EX_ps_hs(e)	Exchange/demand reaction
2	PS_HSter	Transport, endoplasmic reticular
2	HMR_0912	Glycosphingolipid metabolism
2	HMR_0913	Transport, lysosomal
2	RE2717L	Glycosphingolipid metabolism
2	SPHINGStn	Transport, nuclear
2	DM_sphs1p(n)	Exchange/demand reaction
2	SPHK21n	Sphingolipid metabolism
2	SPHINGStl	Transport, lysosomal
2	SPHINGStr	Transport, endoplasmic reticular
2	SBPP3er	Sphingolipid metabolism
2	ACER11r	Sphingolipid metabolism
2	SPHINGStg	Transport, golgi apparatus
2	SPHK21c	Sphingolipid metabolism
2	HMR_0775	Sphingolipid metabolism
2	SPHS1Ptr	Transport, endoplasmic reticular
2	SPHK11	Sphingolipid metabolism
2	DM_phsph1p(c)	Exchange/demand reaction
2	PHSPHINGStg	Transport, golgi apparatus
2	DES21	Sphingolipid metabolism
2	ACER23g	Sphingolipid metabolism
2	PHCRMtg	Transport, golgi apparatus
2	ACER31r	Sphingolipid metabolism
2	PHSPHINGStr	Transport, endoplasmic reticular
2	PHCRMter	Transport, endoplasmic reticular
2	SPHGNtr	Transport, endoplasmic reticular
2	r0787	Sphingolipid metabolism
2	SPH1Ptr	Transport, endoplasmic reticular
2	SLCBK1	Sphingolipid metabolism
2	r0537	Glycerophospholipid metabolism
2	SBPP1er	Sphingolipid metabolism
2	r1457	Sphingolipid metabolism
2	r0786	Sphingolipid metabolism
2	FATP3t	Transport, extracellular
2	OCDCAtr	Transport, extracellular
2	RE0344C	Fatty acid synthesis
2	FACOAL180i	Fatty acid oxidation
2	HMR_0253	Transport, extracellular
2	HMR_9792	Transport, lysosomal
2	r1176	Miscellaneous
2	DESAT18_3	Fatty acid synthesis
2	HMR_2292	Fatty acid synthesis
2	HMR_2294	Fatty acid synthesis
2	HMR_2296	Fatty acid synthesis
2	RTOTAL3t	Transport, extracellular
2	LPS	Triacylglycerol synthesis
2	DGAT	Triacylglycerol synthesis
2	RTOTAL3FATPc	Transport, extracellular
2	LPSe	Triacylglycerol synthesis
2	CHOLPtn	Transport, nuclear
2	CHOLPtg	Transport, golgi apparatus
2	CHOLPtl	Transport, lysosomal
2	CHLPCTD	Glycerophospholipid metabolism
2	CHOLK	Glycerophospholipid metabolism
2	SMPD3l	Sphingolipid metabolism
2	SPHGNtg	Transport, golgi apparatus
2	DHCRMtg	Transport, golgi apparatus
2	ACER22g	Sphingolipid metabolism
2	HMR_0598	Glycerophospholipid metabolism
2	HMR_0614	Glycerophospholipid metabolism
2	HMR_0590	Glycerophospholipid metabolism
2	HMR_0670	Glycerophospholipid metabolism
2	HMR_0689	Exchange/demand reaction
2	HMR_9625	Transport, endoplasmic reticular
2	HMR_0675	Glycerophospholipid metabolism
2	HMR_0681	Glycerophospholipid metabolism
2	HMR_0642	Glycerophospholipid metabolism
2	RTOTAL3CRNCPT1	Fatty acid oxidation
2	RTOTAL3CRNt	Fatty acid oxidation
2	RTOTAL3CRNCPT2	Fatty acid oxidation
2	ARTPLM3m	R group synthesis
2	RTOTAL2CRNCPT1	Fatty acid oxidation
2	RTOTAL2CRNt	Fatty acid oxidation
2	RTOTAL2CRNCPT2	Fatty acid oxidation
2	ARTPLM2m	R group synthesis
2	RTOTAL2FATPc	Transport, extracellular
2	PLA2_2e	Glycerophospholipid metabolism
2	HMR_0597	Glycerophospholipid metabolism
2	HMR_0625	Glycerophospholipid metabolism
2	HMR_0589	Glycerophospholipid metabolism
2	HMR_0669	Glycerophospholipid metabolism
2	HMR_0674	Glycerophospholipid metabolism
2	HMR_0680	Glycerophospholipid metabolism
2	HMR_0629	Glycerophospholipid metabolism
2	RTOTALCRNCPT1	Fatty acid oxidation
2	RTOTALCRNt	Fatty acid oxidation
2	RTOTALCRNCPT2	Fatty acid oxidation
2	ARTPLM1m	R group synthesis
2	CERT2rt	Transport, endoplasmic reticular
2	GBA	Sphingolipid metabolism
2	CERT2gt	Transport, golgi apparatus
2	HMR_0770	Transport, extracellular
2	EX_gluside_hs(e)	Exchange/demand reaction
2	UGCG	Sphingolipid metabolism
2	GLUSIDEte	Transport, extracellular
2	BGAL1e	Sphingolipid metabolism
2	HMR_0761	Sphingolipid metabolism
2	CERT1rt	Transport, endoplasmic reticular
2	RTOTALFATPc	Transport, extracellular
2	CHOLESACATc	Cholesterol metabolism
2	CHOLESTle	Transport, extracellular
2	XOLEST2HSTDle	Transport, extracellular
2	HMR_0634	Glycerophospholipid metabolism
2	HMR_0020	Transport, endoplasmic reticular
2	SPHGNtn	Transport, nuclear
2	DM_sph1p(n)	Exchange/demand reaction
2	SPHK22n	Sphingolipid metabolism
2	PSDm_hs	Glycerophospholipid metabolism
2	PSFLIPm	Transport, mitochondrial
2	PE_HStm	Transport, mitochondrial
2	PEFLIPm	Transport, mitochondrial
2	HMR_0462	Transport, endoplasmic reticular
2	HMR_0632	Glycerophospholipid metabolism
2	HMR_5255	Transport, lysosomal
2	HMR_0548	Exchange/demand reaction
2	PLA2_2	Glycerophospholipid metabolism
2	HMR_0630	Glycerophospholipid metabolism
2	EX_didecaeth(e)	Exchange/demand reaction
2	DIDECAETH	Glycerophospholipid metabolism
2	EX_tetdecaeth(e)	Exchange/demand reaction
2	TETDECAETH	Glycerophospholipid metabolism
2	PE12_HSABCt	Transport, extracellular
2	PEDH12_HSPLA2	Glycerophospholipid metabolism
2	LCAT44e	Cholesterol metabolism
2	EX_hepdeceth(e)	Exchange/demand reaction
2	HEPDECETH	Glycerophospholipid metabolism
2	EX_pendecaeth(e)	Exchange/demand reaction
2	PENDECAETH	Glycerophospholipid metabolism
2	PE15_HSABCt	Transport, extracellular
2	PEDH15_HSPLA2	Glycerophospholipid metabolism
2	LCAT47e	Cholesterol metabolism
2	SPMD3n	Sphingolipid metabolism
2	SMSn	Sphingolipid metabolism
2	PCHOL_HStn	Transport, nuclear
2	HMR_9634	Transport, endoplasmic reticular
2	PETHCT	Glycerophospholipid metabolism
2	ETHAK	Glycerophospholipid metabolism
2	SGPL12r	Sphingolipid metabolism
2	PE224_HSte	Transport, extracellular
2	EX_pe224_hs(e)	Exchange/demand reaction
2	PE224_HSPLA2	Glycerophospholipid metabolism
2	LCAT42e	Cholesterol metabolism
2	EX_docteteth(e)	Exchange/demand reaction
2	DOCTETETH	Glycerophospholipid metabolism
2	PESTE_HSABCt	Transport, extracellular
2	PESTE_HSt1e	Transport, extracellular
2	LCAT16e	Cholesterol metabolism
2	EX_steeth(e)	Exchange/demand reaction
2	STEETH	Glycerophospholipid metabolism
2	EX_sphmyln_hs(e)	Exchange/demand reaction
2	SMS21e	Sphingolipid metabolism
2	GBA2e	Sphingolipid metabolism
2	SMS	Sphingolipid metabolism
2	SPHMYLN_HsATPte	Transport, extracellular
2	HMR_0795	Sphingolipid metabolism
2	HMR_0771	Transport, endoplasmic reticular
2	SMPD3g	Sphingolipid metabolism
2	DAG_HStg	Transport, golgi apparatus
2	SMS1S2	Sphingolipid metabolism
2	ACER21g	Exchange/demand reaction
2	CERT1gt	Transport, golgi apparatus
2	PCHOL_HStg	Transport, golgi apparatus
2	GLYC2P3Pc	Transport, extracellular
2	GPDDACHOL	Glycerophospholipid metabolism
2	HMR_0633	Glycerophospholipid metabolism
2	PE161_HSABCt	Transport, extracellular
2	EX_pe161_hs(e)	Exchange/demand reaction
2	PEDH161_HSPLA2	Glycerophospholipid metabolism
2	EX_hexdeceeth(e)	Exchange/demand reaction
2	HEXDECEETH	Glycerophospholipid metabolism
2	LCAT56e	Cholesterol metabolism
2	PEOLE_HSABCt	Transport, extracellular
2	EX_peole_hs(e)	Exchange/demand reaction
2	PEOLE_HSPLA2	Glycerophospholipid metabolism
2	EX_oleth(e)	Exchange/demand reaction
2	OLEETH	Glycerophospholipid metabolism
2	LCAT12e	Cholesterol metabolism
2	PELPALM_HSABCt	Transport, extracellular
2	EX_pepalm_hs(e)	Exchange/demand reaction
2	PEPALM_HSPLA2	Glycerophospholipid metabolism
2	EX_pmeth(e)	Exchange/demand reaction
2	PEPALM	Glycerophospholipid metabolism
2	LCAT54e	Cholesterol metabolism
2	Pe13_HSABCt	Transport, extracellular
2	EX_pe13_hs(e)	Exchange/demand reaction
2	PEDH13_HSPLA2	Glycerophospholipid metabolism
2	EX_trideceth(e)	Exchange/demand reaction
2	TRIDECETH	Glycerophospholipid metabolism
2	LCAT46e	Cholesterol metabolism
2	PELINL_HSABCt	Transport, extracellular
2	EX_pelinl_hs(e)	Exchange/demand reaction
2	PELINL_HSPLA2	Glycerophospholipid metabolism
2	EX_lineth(e)	Exchange/demand reaction
2	PELINETH	Glycerophospholipid metabolism
2	LCAT9e	Cholesterol metabolism
2	PEDH203_HSABCt	Transport, extracellular
2	EX_pedh203_hs(e)	Exchange/demand reaction
2	PEDH203_HSPLA2	Glycerophospholipid metabolism
2	EX_diholineth(e)	Exchange/demand reaction
2	DIHOLINETH	Glycerophospholipid metabolism
2	LCAT43e	Cholesterol metabolism
2	PE226_HSABCt	Transport, extracellular
2	EX_pe226_hs(e)	Exchange/demand reaction
2	PE226_HSPLA2	Glycerophospholipid metabolism
2	EX_docohxeth(e)	Exchange/demand reaction
2	DOCOHEXETHc	Glycerophospholipid metabolism
2	LCAT41e	Cholesterol metabolism
2	PEAR_HSABCt	Transport, extracellular
2	EX_pear_hs(e)	Exchange/demand reaction
2	PEAR_HSPLA2	Glycerophospholipid metabolism
2	EX_aracheth(e)	Exchange/demand reaction
2	ARACHETH	Glycerophospholipid metabolism
2	LCAT3e	Cholesterol metabolism
2	PCHOLN261_HSte	Transport, extracellular
2	EX_pcholn261_hs(e)	Exchange/demand reaction
2	PCHOLN261_HSPLA2	Glycerophospholipid metabolism
2	LCAT51e	Cholesterol metabolism
2	PCHOLN281_HSte	Transport, extracellular
2	EX_pcholn281_hs(e)	Exchange/demand reaction
2	PCHOLN281_HSPLA2	Glycerophospholipid metabolism
2	LCAT52e	Cholesterol metabolism
2	PCHOL2PALM_HSte	Transport, extracellular
2	EX_pchol2palm_hs(e)	Exchange/demand reaction
2	PCHOL2PALM_HSPLA2	Glycerophospholipid metabolism
2	LCAT21e	Cholesterol metabolism
2	PCHOLN28_HSte	Transport, extracellular
[truncated: 6,454 more rows]

## Sheet: Table S7
Table S7: Top 25 significant communities per comparison
community	p_value	fdr_value	comparison	ratio_communities		path	# Sig Comparisons
49	4.54E-09	9.55E-08	GranulosaAntral vs OocyteAntral	0.658362		41	10
33	4.54E-09	9.55E-08	GranulosaAntral vs OocyteAntral	0.330027		58	10
55	5.87E-09	9.55E-08	GranulosaAntral vs OocyteAntral	0.329715		11	9
21	5.17E-09	9.55E-08	GranulosaAntral vs OocyteAntral	0.267975		55	8
20	6.66E-09	9.55E-08	GranulosaAntral vs OocyteAntral	0.209495		10	8
39	7.56E-09	9.55E-08	GranulosaAntral vs OocyteAntral	0.200595		18	8
12	5.87E-09	9.55E-08	GranulosaAntral vs OocyteAntral	0.183654		61	8
26	7.56E-09	9.55E-08	GranulosaAntral vs OocyteAntral	0.171253		66	8
2	9.73E-09	1.09E-07	GranulosaAntral vs OocyteAntral	0.207901		73	8
34	1.10E-08	1.11E-07	GranulosaAntral vs OocyteAntral	0.179193		12	7
100	1.28E-08	1.17E-07	GranulosaAntral vs OocyteAntral	1.32578		2	7
90	2.81E-08	2.30E-07	GranulosaAntral vs OocyteAntral	0.763995		34	7
81	2.96E-08	2.30E-07	GranulosaAntral vs OocyteAntral	0.268984		16	7
4	3.34E-08	2.41E-07	GranulosaAntral vs OocyteAntral	0.471714		19	7
6	5.41E-08	3.64E-07	GranulosaAntral vs OocyteAntral	0.178488		28	7
9	7.72E-08	4.87E-07	GranulosaAntral vs OocyteAntral	0.164541		68	7
87	8.69E-08	5.16E-07	GranulosaAntral vs OocyteAntral	0.764326		47	7
10	1.10E-07	6.16E-07	GranulosaAntral vs OocyteAntral	0.227634		29	7
40	1.23E-07	6.56E-07	GranulosaAntral vs OocyteAntral	0.21278		7	7
45	1.75E-07	8.81E-07	GranulosaAntral vs OocyteAntral	0.256759		21	6
93	3.45E-07	1.66E-06	GranulosaAntral vs OocyteAntral	0.451316		39	6
53	3.86E-07	1.77E-06	GranulosaAntral vs OocyteAntral	0.339148		4	6
18	4.32E-07	1.90E-06	GranulosaAntral vs OocyteAntral	0.258397		9	6
13	4.83E-07	2.03E-06	GranulosaAntral vs OocyteAntral	0.167714		13	6
17	5.39E-07	2.10E-06	GranulosaAntral vs OocyteAntral	0.376414		3	6
3	2.57E-07	5.12E-06	GranulosaPrimary vs GranulosaAntral	0.275391		23	6
41	3.49E-07	5.12E-06	GranulosaPrimary vs GranulosaAntral	0.270879		5	6
35	2.20E-07	5.12E-06	GranulosaPrimary vs GranulosaAntral	0.255524		62	6
16	4.06E-07	5.12E-06	GranulosaPrimary vs GranulosaAntral	0.213319		80	6
11	4.06E-07	5.12E-06	GranulosaPrimary vs GranulosaAntral	0.202811		72	6
12	2.20E-07	5.12E-06	GranulosaPrimary vs GranulosaAntral	0.183654		46	6
26	2.99E-07	5.12E-06	GranulosaPrimary vs GranulosaAntral	0.171253		26	5
9	4.06E-07	5.12E-06	GranulosaPrimary vs GranulosaAntral	0.164541		14	5
23	5.49E-07	5.54E-06	GranulosaPrimary vs GranulosaAntral	0.225234		50	5
39	5.49E-07	5.54E-06	GranulosaPrimary vs GranulosaAntral	0.200595		79	5
18	7.39E-07	5.74E-06	GranulosaPrimary vs GranulosaAntral	0.258397		31	5
10	6.37E-07	5.74E-06	GranulosaPrimary vs GranulosaAntral	0.227634		71	5
5	7.39E-07	5.74E-06	GranulosaPrimary vs GranulosaAntral	0.2086		51	5
19	1.15E-06	8.29E-06	GranulosaPrimary vs GranulosaAntral	0.21162		32	5
58	1.77E-06	1.19E-05	GranulosaPrimary vs GranulosaAntral	0.250542		74	5
82	2.36E-06	1.49E-05	GranulosaPrimary vs GranulosaAntral	0.295931		38	5
14	4.14E-06	2.32E-05	GranulosaPrimary vs GranulosaAntral	0.244921		57	5
50	4.14E-06	2.32E-05	GranulosaPrimary vs GranulosaAntral	0.19808		49	4
21	4.75E-06	2.40E-05	GranulosaPrimary vs GranulosaAntral	0.267975		33	4
54	4.75E-06	2.40E-05	GranulosaPrimary vs GranulosaAntral	0.233068		20	4
53	5.45E-06	2.43E-05	GranulosaPrimary vs GranulosaAntral	0.339148		81	4
15	5.45E-06	2.43E-05	GranulosaPrimary vs GranulosaAntral	0.258777		40	4
61	6.25E-06	2.43E-05	GranulosaPrimary vs GranulosaAntral	0.224371		45	4
34	6.25E-06	2.43E-05	GranulosaPrimary vs GranulosaAntral	0.179193		17	4
13	6.25E-06	2.43E-05	GranulosaPrimary vs GranulosaAntral	0.167714		35	4
49	0.00350739	0.118082	GranulosaPrimary vs GranulosaSecondary	0.658362		54	4
97	0.00340168	0.118082	GranulosaPrimary vs GranulosaSecondary	0.43976		25	4
24	0.00350739	0.118082	GranulosaPrimary vs GranulosaSecondary	0.209189		42	4
4	0.0216432	0.437193	GranulosaPrimary vs GranulosaSecondary	0.471714		83	4
28	0.0216432	0.437193	GranulosaPrimary vs GranulosaSecondary	0.169236		37	4
84	0.0265056	0.446178	GranulosaPrimary vs GranulosaSecondary	0.385339		92	4
45	0.0322844	0.465817	GranulosaPrimary vs GranulosaSecondary	0.256759		87	3
62	0.0471253	0.594957	GranulosaPrimary vs GranulosaSecondary	0.29747		93	3
82	0.0673289	0.755579	GranulosaPrimary vs GranulosaSecondary	0.295931		53	3
98	0.0854488	0.792642	GranulosaPrimary vs GranulosaSecondary	0.828221		15	3
35	0.0941753	0.792642	GranulosaPrimary vs GranulosaSecondary	0.255524		8	3
66	0.0941753	0.792642	GranulosaPrimary vs GranulosaSecondary	0.237373		48	3
99	0.227558	0.855889	GranulosaPrimary vs GranulosaSecondary	0.399312		44	3
80	0.198959	0.855889	GranulosaPrimary vs GranulosaSecondary	0.379828		52	3
3	0.293271	0.855889	GranulosaPrimary vs GranulosaSecondary	0.275391		1	3
25	0.293271	0.855889	GranulosaPrimary vs GranulosaSecondary	0.269859		6	2
21	0.293271	0.855889	GranulosaPrimary vs GranulosaSecondary	0.267975		82	2
58	0.258972	0.855889	GranulosaPrimary vs GranulosaSecondary	0.250542		24	2
14	0.330492	0.855889	GranulosaPrimary vs GranulosaSecondary	0.244921		98	2
61	0.330492	0.855889	GranulosaPrimary vs GranulosaSecondary	0.224371		99	2
8	0.330492	0.855889	GranulosaPrimary vs GranulosaSecondary	0.22023		78	2
78	0.227558	0.855889	GranulosaPrimary vs GranulosaSecondary	0.185125		63	2
42	0.293271	0.855889	GranulosaPrimary vs GranulosaSecondary	0.170441		30	2
13	0.293271	0.855889	GranulosaPrimary vs GranulosaSecondary	0.167714		88	2
9	0.17308	0.855889	GranulosaPrimary vs GranulosaSecondary	0.164541		27	2
98	3.10E-07	1.43E-06	GranulosaPrimary vs OocytePrimary	0.828221		64	2
4	3.18E-07	1.43E-06	GranulosaPrimary vs OocytePrimary	0.471714		89	2
33	1.75E-07	1.43E-06	GranulosaPrimary vs OocytePrimary	0.330027		101	2
68	1.75E-07	1.43E-06	GranulosaPrimary vs OocytePrimary	0.318068		75	2
79	3.68E-07	1.43E-06	GranulosaPrimary vs OocytePrimary	0.317908		69	2
83	3.68E-07	1.43E-06	GranulosaPrimary vs OocytePrimary	0.302682		70	2
73	2.36E-07	1.43E-06	GranulosaPrimary vs OocytePrimary	0.287134		100	1
72	1.75E-07	1.43E-06	GranulosaPrimary vs OocytePrimary	0.278743		90	1
3	2.03E-07	1.43E-06	GranulosaPrimary vs OocytePrimary	0.275391		97	1
41	2.03E-07	1.43E-06	GranulosaPrimary vs OocytePrimary	0.270879		84	1
81	3.68E-07	1.43E-06	GranulosaPrimary vs OocytePrimary	0.268984		65	1
31	1.75E-07	1.43E-06	GranulosaPrimary vs OocytePrimary	0.262675		22	1
18	1.75E-07	1.43E-06	GranulosaPrimary vs OocytePrimary	0.258397		77	1
71	3.18E-07	1.43E-06	GranulosaPrimary vs OocytePrimary	0.253687		85	1
58	3.68E-07	1.43E-06	GranulosaPrimary vs OocytePrimary	0.250542		43	1
63	1.75E-07	1.43E-06	GranulosaPrimary vs OocytePrimary	0.242768		56	1
66	2.74E-07	1.43E-06	GranulosaPrimary vs OocytePrimary	0.237373		67	1
47	1.75E-07	1.43E-06	GranulosaPrimary vs OocytePrimary	0.234134
51	3.18E-07	1.43E-06	GranulosaPrimary vs OocytePrimary	0.230404
29	2.74E-07	1.43E-06	GranulosaPrimary vs OocytePrimary	0.228674
48	3.18E-07	1.43E-06	GranulosaPrimary vs OocytePrimary	0.224355
16	1.75E-07	1.43E-06	GranulosaPrimary vs OocytePrimary	0.213319
7	3.68E-07	1.43E-06	GranulosaPrimary vs OocytePrimary	0.21247
11	2.03E-07	1.43E-06	GranulosaPrimary vs OocytePrimary	0.202811
50	2.74E-07	1.43E-06	GranulosaPrimary vs OocytePrimary	0.19808
80	4.65E-05	0.000108324	GranulosaPrimordial vs GranulosaAntral	0.379828
55	3.24E-05	0.000108324	GranulosaPrimordial vs GranulosaAntral	0.329715
62	3.24E-05	0.000108324	GranulosaPrimordial vs GranulosaAntral	0.29747
73	5.68E-05	0.000108324	GranulosaPrimordial vs GranulosaAntral	0.287134
3	3.24E-05	0.000108324	GranulosaPrimordial vs GranulosaAntral	0.275391
41	3.24E-05	0.000108324	GranulosaPrimordial vs GranulosaAntral	0.270879
65	3.24E-05	0.000108324	GranulosaPrimordial vs GranulosaAntral	0.268783
21	4.72E-05	0.000108324	GranulosaPrimordial vs GranulosaAntral	0.267975
31	5.68E-05	0.000108324	GranulosaPrimordial vs GranulosaAntral	0.262675
18	3.91E-05	0.000108324	GranulosaPrimordial vs GranulosaAntral	0.258397
10	3.24E-05	0.000108324	GranulosaPrimordial vs GranulosaAntral	0.227634
23	3.24E-05	0.000108324	GranulosaPrimordial vs GranulosaAntral	0.225234
61	3.24E-05	0.000108324	GranulosaPrimordial vs GranulosaAntral	0.224371
16	3.24E-05	0.000108324	GranulosaPrimordial vs GranulosaAntral	0.213319
7	3.24E-05	0.000108324	GranulosaPrimordial vs GranulosaAntral	0.21247
19	3.24E-05	0.000108324	GranulosaPrimordial vs GranulosaAntral	0.21162
44	3.24E-05	0.000108324	GranulosaPrimordial vs GranulosaAntral	0.209829
5	3.24E-05	0.000108324	GranulosaPrimordial vs GranulosaAntral	0.2086
2	5.68E-05	0.000108324	GranulosaPrimordial vs GranulosaAntral	0.207901
11	3.24E-05	0.000108324	GranulosaPrimordial vs GranulosaAntral	0.202811
34	3.24E-05	0.000108324	GranulosaPrimordial vs GranulosaAntral	0.179193
42	4.72E-05	0.000108324	GranulosaPrimordial vs GranulosaAntral	0.170441
28	3.91E-05	0.000108324	GranulosaPrimordial vs GranulosaAntral	0.169236
13	3.24E-05	0.000108324	GranulosaPrimordial vs GranulosaAntral	0.167714
9	3.91E-05	0.000108324	GranulosaPrimordial vs GranulosaAntral	0.164541
3	0.000434878	0.00349426	GranulosaPrimordial vs GranulosaPrimary	0.275391
41	0.000205946	0.00349426	GranulosaPrimordial vs GranulosaPrimary	0.270879
32	0.000553547	0.00349426	GranulosaPrimordial vs GranulosaPrimary	0.257636
47	0.000553547	0.00349426	GranulosaPrimordial vs GranulosaPrimary	0.234134
10	0.000553547	0.00349426	GranulosaPrimordial vs GranulosaPrimary	0.227634
23	0.000340309	0.00349426	GranulosaPrimordial vs GranulosaPrimary	0.225234
61	0.000553547	0.00349426	GranulosaPrimordial vs GranulosaPrimary	0.224371
16	0.000159265	0.00349426	GranulosaPrimordial vs GranulosaPrimary	0.213319
7	0.000340309	0.00349426	GranulosaPrimordial vs GranulosaPrimary	0.21247
19	0.000553547	0.00349426	GranulosaPrimordial vs GranulosaPrimary	0.21162
44	0.00012268	0.00349426	GranulosaPrimordial vs GranulosaPrimary	0.209829
11	0.000159265	0.00349426	GranulosaPrimordial vs GranulosaPrimary	0.202811
12	0.000340309	0.00349426	GranulosaPrimordial vs GranulosaPrimary	0.183654
34	0.000265259	0.00349426	GranulosaPrimordial vs GranulosaPrimary	0.179193
28	0.000553547	0.00349426	GranulosaPrimordial vs GranulosaPrimary	0.169236
13	0.000265259	0.00349426	GranulosaPrimordial vs GranulosaPrimary	0.167714
39	0.000701837	0.00393809	GranulosaPrimordial vs GranulosaPrimary	0.200595
26	0.000701837	0.00393809	GranulosaPrimordial vs GranulosaPrimary	0.171253
62	0.000886374	0.00447619	GranulosaPrimordial vs GranulosaPrimary	0.29747
29	0.000886374	0.00447619	GranulosaPrimordial vs GranulosaPrimary	0.228674
2	0.00111506	0.00489657	GranulosaPrimordial vs GranulosaPrimary	0.207901
37	0.00111506	0.00489657	GranulosaPrimordial vs GranulosaPrimary	0.204969
50	0.00111506	0.00489657	GranulosaPrimordial vs GranulosaPrimary	0.19808
80	0.00132221	0.00522688	GranulosaPrimordial vs GranulosaPrimary	0.379828
58	0.00139729	0.00522688	GranulosaPrimordial vs GranulosaPrimary	0.250542
87	0.00679567	0.0547889	GranulosaPrimordial vs GranulosaSecondary	0.764326
4	0.0169247	0.0547889	GranulosaPrimordial vs GranulosaSecondary	0.471714
80	0.00215687	0.0547889	GranulosaPrimordial vs GranulosaSecondary	0.379828
17	0.0238684	0.0547889	GranulosaPrimordial vs GranulosaSecondary	0.376414
22	0.0169247	0.0547889	GranulosaPrimordial vs GranulosaSecondary	0.346162
55	0.0238684	0.0547889	GranulosaPrimordial vs GranulosaSecondary	0.329715
74	0.0169247	0.0547889	GranulosaPrimordial vs GranulosaSecondary	0.306543
62	0.00550935	0.0547889	GranulosaPrimordial vs GranulosaSecondary	0.29747
73	0.0169247	0.0547889	GranulosaPrimordial vs GranulosaSecondary	0.287134
46	0.0238684	0.0547889	GranulosaPrimordial vs GranulosaSecondary	0.279102
3	0.00813202	0.0547889	GranulosaPrimordial vs GranulosaSecondary	0.275391
41	0.00550935	0.0547889	GranulosaPrimordial vs GranulosaSecondary	0.270879
32	0.0169247	0.0547889	GranulosaPrimordial vs GranulosaSecondary	0.257636
14	0.0169247	0.0547889	GranulosaPrimordial vs GranulosaSecondary	0.244921
66	0.0238684	0.0547889	GranulosaPrimordial vs GranulosaSecondary	0.237373
47	0.0238684	0.0547889	GranulosaPrimordial vs GranulosaSecondary	0.234134
29	0.00813202	0.0547889	GranulosaPrimordial vs GranulosaSecondary	0.228674
61	0.0238684	0.0547889	GranulosaPrimordial vs GranulosaSecondary	0.224371
16	0.00813202	0.0547889	GranulosaPrimordial vs GranulosaSecondary	0.213319
40	0.0118211	0.0547889	GranulosaPrimordial vs GranulosaSecondary	0.21278
7	0.0238684	0.0547889	GranulosaPrimordial vs GranulosaSecondary	0.21247
19	0.0118211	0.0547889	GranulosaPrimordial vs GranulosaSecondary	0.21162
2	0.0169247	0.0547889	GranulosaPrimordial vs GranulosaSecondary	0.207901
11	0.0169247	0.0547889	GranulosaPrimordial vs GranulosaSecondary	0.202811
12	0.0169247	0.0547889	GranulosaPrimordial vs GranulosaSecondary	0.183654
92	0.000527904	0.00161571	GranulosaPrimordial vs OocytePrimordial	0.455886
80	8.15E-05	0.00161571	GranulosaPrimordial vs OocytePrimordial	0.379828
33	0.000527904	0.00161571	GranulosaPrimordial vs OocytePrimordial	0.330027
55	0.00034007	0.00161571	GranulosaPrimordial vs OocytePrimordial	0.329715
68	0.000216277	0.00161571	GranulosaPrimordial vs OocytePrimordial	0.318068
74	0.000171648	0.00161571	GranulosaPrimordial vs OocytePrimordial	0.306543
62	0.000216277	0.00161571	GranulosaPrimordial vs OocytePrimordial	0.29747
73	0.000107077	0.00161571	GranulosaPrimordial vs OocytePrimordial	0.287134
72	0.000424382	0.00161571	GranulosaPrimordial vs OocytePrimordial	0.278743
41	0.000107077	0.00161571	GranulosaPrimordial vs OocytePrimordial	0.270879
31	0.00034007	0.00161571	GranulosaPrimordial vs OocytePrimordial	0.262675
18	0.000171648	0.00161571	GranulosaPrimordial vs OocytePrimordial	0.258397
32	0.00034007	0.00161571	GranulosaPrimordial vs OocytePrimordial	0.257636
30	0.000527904	0.00161571	GranulosaPrimordial vs OocytePrimordial	0.252566
58	0.000527904	0.00161571	GranulosaPrimordial vs OocytePrimordial	0.250542
66	0.000424382	0.00161571	GranulosaPrimordial vs OocytePrimordial	0.237373
47	0.00034007	0.00161571	GranulosaPrimordial vs OocytePrimordial	0.234134
29	0.000107077	0.00161571	GranulosaPrimordial vs OocytePrimordial	0.228674
16	0.00034007	0.00161571	GranulosaPrimordial vs OocytePrimordial	0.213319
7	0.000216277	0.00161571	GranulosaPrimordial vs OocytePrimordial	0.21247
19	0.00013579	0.00161571	GranulosaPrimordial vs OocytePrimordial	0.21162
5	0.000424382	0.00161571	GranulosaPrimordial vs OocytePrimordial	0.2086
2	0.000271636	0.00161571	GranulosaPrimordial vs OocytePrimordial	0.207901
11	0.000107077	0.00161571	GranulosaPrimordial vs OocytePrimordial	0.202811
38	0.000171648	0.00161571	GranulosaPrimordial vs OocytePrimordial	0.193599
49	0.000465761	0.00570688	GranulosaSecondary vs GranulosaAntral	0.658362
46	0.000465761	0.00570688	GranulosaSecondary vs GranulosaAntral	0.279102
15	0.000465761	0.00570688	GranulosaSecondary vs GranulosaAntral	0.258777
88	0.000465761	0.00570688	GranulosaSecondary vs GranulosaAntral	0.253613
54	0.000565038	0.00570688	GranulosaSecondary vs GranulosaAntral	0.233068
24	0.000465761	0.00570688	GranulosaSecondary vs GranulosaAntral	0.209189
12	0.000565038	0.00570688	GranulosaSecondary vs GranulosaAntral	0.183654
6	0.000565038	0.00570688	GranulosaSecondary vs GranulosaAntral	0.178488
28	0.000314073	0.00570688	GranulosaSecondary vs GranulosaAntral	0.169236
9	0.000314073	0.00570688	GranulosaSecondary vs GranulosaAntral	0.164541
39	0.000683742	0.00575482	GranulosaSecondary vs GranulosaAntral	0.200595
26	0.000683742	0.00575482	GranulosaSecondary vs GranulosaAntral	0.171253
27	0.000993639	0.00771981	GranulosaSecondary vs GranulosaAntral	0.294115
64	0.00119331	0.00803496	GranulosaSecondary vs GranulosaAntral	0.287508
18	0.00119331	0.00803496	GranulosaSecondary vs GranulosaAntral	0.258397
13	0.00170815	0.0107827	GranulosaSecondary vs GranulosaAntral	0.167714
20	0.00203599	0.0120962	GranulosaSecondary vs GranulosaAntral	0.209495
35	0.00242068	0.0135827	GranulosaSecondary vs GranulosaAntral	0.255524
41	0.00287087	0.015261	GranulosaSecondary vs GranulosaAntral	0.270879
23	0.0033963	0.0171513	GranulosaSecondary vs GranulosaAntral	0.225234
45	0.00553979	0.0254327	GranulosaSecondary vs GranulosaAntral	0.256759
10	0.00553979	0.0254327	GranulosaSecondary vs GranulosaAntral	0.227634
42	0.00648885	0.0284945	GranulosaSecondary vs GranulosaAntral	0.170441
25	0.00758172	0.0294521	GranulosaSecondary vs GranulosaAntral	0.269859
11	0.00758172	0.0294521	GranulosaSecondary vs GranulosaAntral	0.202811
68	0.000884567	0.00687241	GranulosaSecondary vs OocyteSecondary	0.318068
79	0.000884567	0.00687241	GranulosaSecondary vs OocyteSecondary	0.317908
77	0.000884567	0.00687241	GranulosaSecondary vs OocyteSecondary	0.315725
74	0.000884567	0.00687241	GranulosaSecondary vs OocyteSecondary	0.306543
73	0.000884567	0.00687241	GranulosaSecondary vs OocyteSecondary	0.287134
46	0.000884567	0.00687241	GranulosaSecondary vs OocyteSecondary	0.279102
72	0.000884567	0.00687241	GranulosaSecondary vs OocyteSecondary	0.278743
57	0.000884567	0.00687241	GranulosaSecondary vs OocyteSecondary	0.274813
41	0.000884567	0.00687241	GranulosaSecondary vs OocyteSecondary	0.270879
31	0.000884567	0.00687241	GranulosaSecondary vs OocyteSecondary	0.262675
54	0.000884567	0.00687241	GranulosaSecondary vs OocyteSecondary	0.233068
29	0.000884567	0.00687241	GranulosaSecondary vs OocyteSecondary	0.228674
38	0.000884567	0.00687241	GranulosaSecondary vs OocyteSecondary	0.193599
89	0.00161116	0.0068825	GranulosaSecondary vs OocyteSecondary	0.918857
101	0.00109428	0.0068825	GranulosaSecondary vs OocyteSecondary	0.805173
87	0.00152202	0.0068825	GranulosaSecondary vs OocyteSecondary	0.764326
18	0.00123263	0.0068825	GranulosaSecondary vs OocyteSecondary	0.258397
71	0.00170359	0.0068825	GranulosaSecondary vs OocyteSecondary	0.253687
58	0.00170359	0.0068825	GranulosaSecondary vs OocyteSecondary	0.250542
66	0.00170359	0.0068825	GranulosaSecondary vs OocyteSecondary	0.237373
51	0.00170359	0.0068825	GranulosaSecondary vs OocyteSecondary	0.230404
52	0.00170359	0.0068825	GranulosaSecondary vs OocyteSecondary	0.228715
48	0.00123263	0.0068825	GranulosaSecondary vs OocyteSecondary	0.224355
7	0.00123263	0.0068825	GranulosaSecondary vs OocyteSecondary	0.21247
37	0.00170359	0.0068825	GranulosaSecondary vs OocyteSecondary	0.204969
72	7.54E-09	6.99E-07	OocytePrimary vs OocyteAntral	0.278743
1	1.38E-08	6.99E-07	OocytePrimary vs OocyteAntral	0.200387
85	2.83E-08	9.53E-07	OocytePrimary vs OocyteAntral	0.21788
55	4.53E-08	1.14E-06	OocytePrimary vs OocyteAntral	0.329715
21	5.71E-08	1.15E-06	OocytePrimary vs OocyteAntral	0.267975
83	9.04E-08	1.52E-06	OocytePrimary vs OocyteAntral	0.302682
49	2.77E-07	3.90E-06	OocytePrimary vs OocyteAntral	0.658362
10	3.09E-07	3.90E-06	OocytePrimary vs OocyteAntral	0.227634
20	4.28E-07	4.80E-06	OocytePrimary vs OocyteAntral	0.209495
28	7.31E-07	7.38E-06	OocytePrimary vs OocyteAntral	0.169236
66	1.11E-06	1.02E-05	OocytePrimary vs OocyteAntral	0.237373
92	1.52E-06	1.13E-05	OocytePrimary vs OocyteAntral	0.455886
8	1.69E-06	1.13E-05	OocytePrimary vs OocyteAntral	0.22023
39	1.69E-06	1.13E-05	OocytePrimary vs OocyteAntral	0.200595
34	1.69E-06	1.13E-05	OocytePrimary vs OocyteAntral	0.179193
53	2.29E-06	1.45E-05	OocytePrimary vs OocyteAntral	0.339148
38	3.43E-06	2.04E-05	OocytePrimary vs OocyteAntral	0.193599
12	3.79E-06	2.12E-05	OocytePrimary vs OocyteAntral	0.183654
4	5.62E-06	2.84E-05	OocytePrimary vs OocyteAntral	0.471714
25	5.62E-06	2.84E-05	OocytePrimary vs OocyteAntral	0.269859
31	9.12E-06	4.39E-05	OocytePrimary vs OocyteAntral	0.262675
68	1.00E-05	4.61E-05	OocytePrimary vs OocyteAntral	0.318068
71	1.10E-05	4.85E-05	OocytePrimary vs OocyteAntral	0.253687
93	1.21E-05	5.11E-05	OocytePrimary vs OocyteAntral	0.451316
33	1.33E-05	5.39E-05	OocytePrimary vs OocyteAntral	0.330027
1	3.23E-06	0.000326024	OocytePrimary vs OocyteSecondary	0.200387
25	8.15E-06	0.000411798	OocytePrimary vs OocyteSecondary	0.269859
55	4.06E-05	0.000942526	OocytePrimary vs OocyteSecondary	0.329715
81	4.67E-05	0.000942526	OocytePrimary vs OocyteSecondary	0.268984
18	4.06E-05	0.000942526	OocytePrimary vs OocyteSecondary	0.258397
72	6.15E-05	0.00103574	OocytePrimary vs OocyteSecondary	0.278743
5	0.000137733	0.00173888	OocytePrimary vs OocyteSecondary	0.2086
9	0.000137733	0.00173888	OocytePrimary vs OocyteSecondary	0.164541
30	0.000231025	0.00259261	OocytePrimary vs OocyteSecondary	0.252566
28	0.000297419	0.00300393	OocytePrimary vs OocyteSecondary	0.169236
57	0.000882477	0.00742752	OocytePrimary vs OocyteSecondary	0.274813
20	0.000882477	0.00742752	OocytePrimary vs OocyteSecondary	0.209495
89	0.00134397	0.0100612	OocytePrimary vs OocyteSecondary	0.918857
93	0.00139462	0.0100612	OocytePrimary vs OocyteSecondary	0.451316
39	0.00155982	0.0105028	OocytePrimary vs OocyteSecondary	0.200595
17	0.00174287	0.0110019	OocytePrimary vs OocyteSecondary	0.376414
83	0.00194549	0.0115585	OocytePrimary vs OocyteSecondary	0.302682
45	0.00269009	0.0143	OocytePrimary vs OocyteSecondary	0.256759
11	0.00269009	0.0143	OocytePrimary vs OocyteSecondary	0.202811
34	0.00332252	0.0167787	OocytePrimary vs OocyteSecondary	0.179193
43	0.00368707	0.017733	OocytePrimary vs OocyteSecondary	0.534388
10	0.00408763	0.0187659	OocytePrimary vs OocyteSecondary	0.227634
92	0.00743615	0.0312938	OocytePrimary vs OocyteSecondary	0.455886
58	0.00743615	0.0312938	OocytePrimary vs OocyteSecondary	0.250542
44	0.00989949	0.0399939	OocytePrimary vs OocyteSecondary	0.209829
55	1.29E-07	1.30E-05	OocytePrimordial vs OocyteAntral	0.329715
57	3.12E-07	1.57E-05	OocytePrimordial vs OocyteAntral	0.274813
23	6.38E-07	2.15E-05	OocytePrimordial vs OocyteAntral	0.225234
88	1.28E-06	3.23E-05	OocytePrimordial vs OocyteAntral	0.253613
41	1.93E-06	3.90E-05	OocytePrimordial vs OocyteAntral	0.270879
2	2.53E-06	4.26E-05	OocytePrimordial vs OocyteAntral	0.207901
19	7.22E-06	0.000104232	OocytePrimordial vs OocyteAntral	0.21162
40	9.33E-06	0.000117728	OocytePrimordial vs OocyteAntral	0.21278
15	2.23E-05	0.000250009	OocytePrimordial vs OocyteAntral	0.258777
27	4.57E-05	0.000461588	OocytePrimordial vs OocyteAntral	0.294115
64	5.14E-05	0.000471829	OocytePrimordial vs OocyteAntral	0.287508
42	6.48E-05	0.000545644	OocytePrimordial vs OocyteAntral	0.170441
46	7.27E-05	0.000565119	OocytePrimordial vs OocyteAntral	0.279102
5	9.14E-05	0.000659189	OocytePrimordial vs OocyteAntral	0.2086
92	0.00014296	0.000902438	OocytePrimordial vs OocyteAntral	0.455886
21	0.00014296	0.000902438	OocytePrimordial vs OocyteAntral	0.267975
35	0.00024619	0.00146266	OocytePrimordial vs OocyteAntral	0.255524
54	0.000416514	0.00233711	OocytePrimordial vs OocyteAntral	0.233068
79	0.000844215	0.00448767	OocytePrimordial vs OocyteAntral	0.317908
17	0.00113075	0.00496545	OocytePrimordial vs OocyteAntral	0.376414
62	0.00102652	0.00496545	OocytePrimordial vs OocyteAntral	0.29747
14	0.00113075	0.00496545	OocytePrimordial vs OocyteAntral	0.244921
61	0.00113075	0.00496545	OocytePrimordial vs OocyteAntral	0.224371
72	0.00124469	0.00523806	OocytePrimordial vs OocyteAntral	0.278743
58	0.001505	0.0060802	OocytePrimordial vs OocyteAntral	0.250542
66	2.42E-06	7.84E-05	OocytePrimordial vs OocytePrimary	0.237373
29	1.28E-06	7.84E-05	OocytePrimordial vs OocytePrimary	0.228674
11	3.11E-06	7.84E-05	OocytePrimordial vs OocytePrimary	0.202811
28	2.42E-06	7.84E-05	OocytePrimordial vs OocytePrimary	0.169236
37	3.98E-06	8.04E-05	OocytePrimordial vs OocytePrimary	0.204969
61	5.09E-06	8.56E-05	OocytePrimordial vs OocytePrimary	0.224371
47	6.48E-06	9.23E-05	OocytePrimordial vs OocytePrimary	0.234134
50	7.31E-06	9.23E-05	OocytePrimordial vs OocytePrimary	0.19808
68	8.24E-06	9.25E-05	OocytePrimordial vs OocytePrimary	0.318068
73	1.05E-05	9.55E-05	OocytePrimordial vs OocytePrimary	0.287134
46	1.32E-05	9.55E-05	OocytePrimordial vs OocytePrimary	0.279102
40	1.32E-05	9.55E-05	OocytePrimordial vs OocytePrimary	0.21278
19	1.32E-05	9.55E-05	OocytePrimordial vs OocytePrimary	0.21162
26	1.18E-05	9.55E-05	OocytePrimordial vs OocytePrimary	0.171253
41	1.87E-05	9.96E-05	OocytePrimordial vs OocytePrimary	0.270879
51	1.87E-05	9.96E-05	OocytePrimordial vs OocytePrimary	0.230404
8	1.67E-05	9.96E-05	OocytePrimordial vs OocytePrimary	0.22023
56	1.49E-05	9.96E-05	OocytePrimordial vs OocytePrimary	0.195381
34	1.87E-05	9.96E-05	OocytePrimordial vs OocytePrimary	0.179193
48	2.10E-05	0.000101114	OocytePrimordial vs OocytePrimary	0.224355
38	2.10E-05	0.000101114	OocytePrimordial vs OocytePrimary	0.193599
7	2.36E-05	0.000108192	OocytePrimordial vs OocytePrimary	0.21247
79	2.64E-05	0.000115933	OocytePrimordial vs OocytePrimary	0.317908
16	2.96E-05	0.000124384	OocytePrimordial vs OocytePrimary	0.213319
1	3.70E-05	0.000138317	OocytePrimordial vs OocytePrimary	0.200387
55	6.97E-06	0.000352162	OocytePrimordial vs OocyteSecondary	0.329715
57	6.97E-06	0.000352162	OocytePrimordial vs OocyteSecondary	0.274813
46	1.58E-05	0.000389418	OocytePrimordial vs OocyteSecondary	0.279102
67	1.58E-05	0.000389418	OocytePrimordial vs OocyteSecondary	0.22607
23	1.93E-05	0.000389418	OocytePrimordial vs OocyteSecondary	0.225234
68	7.40E-05	0.000408471	OocytePrimordial vs OocyteSecondary	0.318068
79	6.14E-05	0.000408471	OocytePrimordial vs OocyteSecondary	0.317908
74	6.14E-05	0.000408471	OocytePrimordial vs OocyteSecondary	0.306543
73	6.14E-05	0.000408471	OocytePrimordial vs OocyteSecondary	0.287134
75	8.90E-05	0.000408471	OocytePrimordial vs OocyteSecondary	0.265949
32	8.90E-05	0.000408471	OocytePrimordial vs OocyteSecondary	0.257636
71	8.90E-05	0.000408471	OocytePrimordial vs OocyteSecondary	0.253687
69	8.90E-05	0.000408471	OocytePrimordial vs OocyteSecondary	0.251638
70	8.90E-05	0.000408471	OocytePrimordial vs OocyteSecondary	0.251638
58	8.90E-05	0.000408471	OocytePrimordial vs OocyteSecondary	0.250542
47	5.08E-05	0.000408471	OocytePrimordial vs OocyteSecondary	0.234134
51	8.90E-05	0.000408471	OocytePrimordial vs OocyteSecondary	0.230404
52	6.14E-05	0.000408471	OocytePrimordial vs OocyteSecondary	0.228715
29	2.86E-05	0.000408471	OocytePrimordial vs OocyteSecondary	0.228674
61	7.40E-05	0.000408471	OocytePrimordial vs OocyteSecondary	0.224371
5	7.40E-05	0.000408471	OocytePrimordial vs OocyteSecondary	0.2086
2	8.90E-05	0.000408471	OocytePrimordial vs OocyteSecondary	0.207901
37	0.000106815	0.000449514	OocytePrimordial vs OocyteSecondary	0.204969
50	0.000106815	0.000449514	OocytePrimordial vs OocyteSecondary	0.19808
14	0.000153089	0.000498775	OocytePrimordial vs OocyteSecondary	0.244921
68	2.82E-05	0.000828884	OocyteSecondary vs OocyteAntral	0.318068
81	3.28E-05	0.000828884	OocyteSecondary vs OocyteAntral	0.268984
32	1.29E-05	0.000828884	OocyteSecondary vs OocyteAntral	0.257636
71	2.82E-05	0.000828884	OocyteSecondary vs OocyteAntral	0.253687
75	5.15E-05	0.00104056	OocyteSecondary vs OocyteAntral	0.265949
74	0.000141582	0.00142998	OocyteSecondary vs OocyteAntral	0.306543
73	9.24E-05	0.00142998	OocyteSecondary vs OocyteAntral	0.287134
57	0.000141582	0.00142998	OocyteSecondary vs OocyteAntral	0.274813
63	0.000106672	0.00142998	OocyteSecondary vs OocyteAntral	0.242768
38	0.000141582	0.00142998	OocyteSecondary vs OocyteAntral	0.193599
83	0.000214641	0.00180656	OocyteSecondary vs OocyteAntral	0.302682
47	0.000214641	0.00180656	OocyteSecondary vs OocyteAntral	0.234134
51	0.00024601	0.00191131	OocyteSecondary vs OocyteAntral	0.230404
66	0.000281641	0.00203184	OocyteSecondary vs OocyteAntral	0.237373
52	0.000322065	0.00216857	OocyteSecondary vs OocyteAntral	0.228715
101	0.00036787	0.00232218	OocyteSecondary vs OocyteAntral	0.805173
69	0.000478313	0.00268387	OocyteSecondary vs OocyteAntral	0.251638
70	0.000478313	0.00268387	OocyteSecondary vs OocyteAntral	0.251638
4	0.000797656	0.00314798	OocyteSecondary vs OocyteAntral	0.471714
99	0.000903875	0.00314798	OocyteSecondary vs OocyteAntral	0.399312
80	0.000797656	0.00314798	OocyteSecondary vs OocyteAntral	0.379828
58	0.000797656	0.00314798	OocyteSecondary vs OocyteAntral	0.250542
10	0.000797656	0.00314798	OocyteSecondary vs OocyteAntral	0.227634
78	0.000903875	0.00314798	OocyteSecondary vs OocyteAntral	0.185125
12	0.000797656	0.00314798	OocyteSecondary vs OocyteAntral	0.183654

## Sheet: Table S8
Table S8: All community comparisons
community	p_value	fdr_value	comparison
5	0.0129492	0.0204354	GranulosaPrimordial vs GranulosaPrimary
84	0.129287	0.146719	GranulosaPrimordial vs GranulosaPrimary
4	0.0489799	0.0575229	GranulosaPrimordial vs GranulosaPrimary
23	0.000340309	0.00349426	GranulosaPrimordial vs GranulosaPrimary
11	0.000159265	0.00349426	GranulosaPrimordial vs GranulosaPrimary
17	0.0107811	0.0175628	GranulosaPrimordial vs GranulosaPrimary
44	0.00012268	0.00349426	GranulosaPrimordial vs GranulosaPrimary
31	0.00407286	0.00839508	GranulosaPrimordial vs GranulosaPrimary
2	0.00111506	0.00489657	GranulosaPrimordial vs GranulosaPrimary
45	0.00608134	0.0113744	GranulosaPrimordial vs GranulosaPrimary
20	0.0184697	0.0266491	GranulosaPrimordial vs GranulosaPrimary
55	0.00174413	0.00587191	GranulosaPrimordial vs GranulosaPrimary
92	0.0420206	0.0505247	GranulosaPrimordial vs GranulosaPrimary
65	0.0184697	0.0266491	GranulosaPrimordial vs GranulosaPrimary
53	0.035917	0.0437062	GranulosaPrimordial vs GranulosaPrimary
18	0.0154943	0.0233571	GranulosaPrimordial vs GranulosaPrimary
7	0.000340309	0.00349426	GranulosaPrimordial vs GranulosaPrimary
14	0.0107811	0.0175628	GranulosaPrimordial vs GranulosaPrimary
80	0.00132221	0.00522688	GranulosaPrimordial vs GranulosaPrimary
22	0.00216862	0.0066373	GranulosaPrimordial vs GranulosaPrimary
13	0.000265259	0.00349426	GranulosaPrimordial vs GranulosaPrimary
3	0.000434878	0.00349426	GranulosaPrimordial vs GranulosaPrimary
16	0.000159265	0.00349426	GranulosaPrimordial vs GranulosaPrimary
41	0.000205946	0.00349426	GranulosaPrimordial vs GranulosaPrimary
93	0.021803	0.0295373	GranulosaPrimordial vs GranulosaPrimary
9	0.00738835	0.0135677	GranulosaPrimordial vs GranulosaPrimary
30	0.00268598	0.00695601	GranulosaPrimordial vs GranulosaPrimary
25	0.0154943	0.0233571	GranulosaPrimordial vs GranulosaPrimary
28	0.000553547	0.00349426	GranulosaPrimordial vs GranulosaPrimary
24	0.00608134	0.0113744	GranulosaPrimordial vs GranulosaPrimary
8	0.056882	0.0660354	GranulosaPrimordial vs GranulosaPrimary
78	0.008942	0.0161275	GranulosaPrimordial vs GranulosaPrimary
99	0.383524	0.42567	GranulosaPrimordial vs GranulosaPrimary
38	0.0184697	0.0266491	GranulosaPrimordial vs GranulosaPrimary
73	0.00268598	0.00695601	GranulosaPrimordial vs GranulosaPrimary
42	0.00268598	0.00695601	GranulosaPrimordial vs GranulosaPrimary
59	0.0305861	0.0376732	GranulosaPrimordial vs GranulosaPrimary
60	0.0219336	0.0295373	GranulosaPrimordial vs GranulosaPrimary
1	0.0107811	0.0175628	GranulosaPrimordial vs GranulosaPrimary
10	0.000553547	0.00349426	GranulosaPrimordial vs GranulosaPrimary
33	0.0107811	0.0175628	GranulosaPrimordial vs GranulosaPrimary
21	0.0107811	0.0175628	GranulosaPrimordial vs GranulosaPrimary
6	0.00608134	0.0113744	GranulosaPrimordial vs GranulosaPrimary
72	0.0305861	0.0376732	GranulosaPrimordial vs GranulosaPrimary
62	0.000886374	0.00447619	GranulosaPrimordial vs GranulosaPrimary
19	0.000553547	0.00349426	GranulosaPrimordial vs GranulosaPrimary
34	0.000265259	0.00349426	GranulosaPrimordial vs GranulosaPrimary
61	0.000553547	0.00349426	GranulosaPrimordial vs GranulosaPrimary
58	0.00139729	0.00522688	GranulosaPrimordial vs GranulosaPrimary
15	0.0129492	0.0204354	GranulosaPrimordial vs GranulosaPrimary
68	0.00407286	0.00839508	GranulosaPrimordial vs GranulosaPrimary
29	0.000886374	0.00447619	GranulosaPrimordial vs GranulosaPrimary
66	0.00268598	0.00695601	GranulosaPrimordial vs GranulosaPrimary
40	0.00608134	0.0113744	GranulosaPrimordial vs GranulosaPrimary
57	0.0259496	0.0331761	GranulosaPrimordial vs GranulosaPrimary
36	0.00407286	0.00839508	GranulosaPrimordial vs GranulosaPrimary
83	0.0219336	0.0295373	GranulosaPrimordial vs GranulosaPrimary
46	0.00216862	0.0066373	GranulosaPrimordial vs GranulosaPrimary
87	0.0212833	0.0295373	GranulosaPrimordial vs GranulosaPrimary
101	0.362139	0.406401	GranulosaPrimordial vs GranulosaPrimary
12	0.000340309	0.00349426	GranulosaPrimordial vs GranulosaPrimary
74	0.00268598	0.00695601	GranulosaPrimordial vs GranulosaPrimary
98	0.822801	0.831029	GranulosaPrimordial vs GranulosaPrimary
32	0.000553547	0.00349426	GranulosaPrimordial vs GranulosaPrimary
47	0.000553547	0.00349426	GranulosaPrimordial vs GranulosaPrimary
27	0.0154943	0.0233571	GranulosaPrimordial vs GranulosaPrimary
50	0.00111506	0.00489657	GranulosaPrimordial vs GranulosaPrimary
67	0.00407286	0.00839508	GranulosaPrimordial vs GranulosaPrimary
43	0.821261	0.831029	GranulosaPrimordial vs GranulosaPrimary
79	0.00139729	0.00522688	GranulosaPrimordial vs GranulosaPrimary
77	0.00268598	0.00695601	GranulosaPrimordial vs GranulosaPrimary
35	0.00331391	0.00778383	GranulosaPrimordial vs GranulosaPrimary
37	0.00111506	0.00489657	GranulosaPrimordial vs GranulosaPrimary
63	0.00407286	0.00839508	GranulosaPrimordial vs GranulosaPrimary
81	0.0305861	0.0376732	GranulosaPrimordial vs GranulosaPrimary
49	0.0259128	0.0331761	GranulosaPrimordial vs GranulosaPrimary
86	0.553671	0.582508	GranulosaPrimordial vs GranulosaPrimary
100	0.468295	0.508578	GranulosaPrimordial vs GranulosaPrimary
96	0.0855994	0.0982448	GranulosaPrimordial vs GranulosaPrimary
39	0.000701837	0.00393809	GranulosaPrimordial vs GranulosaPrimary
54	0.00407286	0.00839508	GranulosaPrimordial vs GranulosaPrimary
64	0.0259496	0.0331761	GranulosaPrimordial vs GranulosaPrimary
88	0.0489799	0.0575229	GranulosaPrimordial vs GranulosaPrimary
95	0.454218	0.498652	GranulosaPrimordial vs GranulosaPrimary
26	0.000701837	0.00393809	GranulosaPrimordial vs GranulosaPrimary
75	0.00331391	0.00778383	GranulosaPrimordial vs GranulosaPrimary
69	0.00331391	0.00778383	GranulosaPrimordial vs GranulosaPrimary
70	0.00331391	0.00778383	GranulosaPrimordial vs GranulosaPrimary
56	0.00174413	0.00587191	GranulosaPrimordial vs GranulosaPrimary
48	0.00216862	0.0066373	GranulosaPrimordial vs GranulosaPrimary
52	0.00139729	0.00522688	GranulosaPrimordial vs GranulosaPrimary
71	0.00498637	0.0100725	GranulosaPrimordial vs GranulosaPrimary
51	0.00174413	0.00587191	GranulosaPrimordial vs GranulosaPrimary
94	0.0219336	0.0295373	GranulosaPrimordial vs GranulosaPrimary
97	0.575189	0.598909	GranulosaPrimordial vs GranulosaPrimary
89	0.916758	0.916758	GranulosaPrimordial vs GranulosaPrimary
85	0.0107811	0.0175628	GranulosaPrimordial vs GranulosaPrimary
76	0.787555	0.811664	GranulosaPrimordial vs GranulosaPrimary
82	0.0259496	0.0331761	GranulosaPrimordial vs GranulosaPrimary
90	0.531218	0.564768	GranulosaPrimordial vs GranulosaPrimary
91	0.498197	0.535297	GranulosaPrimordial vs GranulosaPrimary
5	0.106583	0.163105	GranulosaPrimordial vs GranulosaSecondary
84	0.948533	0.967695	GranulosaPrimordial vs GranulosaSecondary
4	0.0169247	0.0547889	GranulosaPrimordial vs GranulosaSecondary
23	0.03316	0.0669832	GranulosaPrimordial vs GranulosaSecondary
11	0.0169247	0.0547889	GranulosaPrimordial vs GranulosaSecondary
17	0.0238684	0.0547889	GranulosaPrimordial vs GranulosaSecondary
44	0.0612146	0.106598	GranulosaPrimordial vs GranulosaSecondary
31	0.175244	0.221246	GranulosaPrimordial vs GranulosaSecondary
2	0.0169247	0.0547889	GranulosaPrimordial vs GranulosaSecondary
45	0.332922	0.37781	GranulosaPrimordial vs GranulosaSecondary
20	0.401387	0.450446	GranulosaPrimordial vs GranulosaSecondary
55	0.0238684	0.0547889	GranulosaPrimordial vs GranulosaSecondary
92	0.106583	0.163105	GranulosaPrimordial vs GranulosaSecondary
65	0.106583	0.163105	GranulosaPrimordial vs GranulosaSecondary
53	0.0813611	0.13254	GranulosaPrimordial vs GranulosaSecondary
18	0.137638	0.190431	GranulosaPrimordial vs GranulosaSecondary
7	0.0238684	0.0547889	GranulosaPrimordial vs GranulosaSecondary
14	0.0169247	0.0547889	GranulosaPrimordial vs GranulosaSecondary
80	0.00215687	0.0547889	GranulosaPrimordial vs GranulosaSecondary
22	0.0169247	0.0547889	GranulosaPrimordial vs GranulosaSecondary
13	0.0453879	0.0837546	GranulosaPrimordial vs GranulosaSecondary
3	0.00813202	0.0547889	GranulosaPrimordial vs GranulosaSecondary
16	0.00813202	0.0547889	GranulosaPrimordial vs GranulosaSecondary
41	0.00550935	0.0547889	GranulosaPrimordial vs GranulosaSecondary
93	0.0323898	0.0669832	GranulosaPrimordial vs GranulosaSecondary
9	0.477675	0.530167	GranulosaPrimordial vs GranulosaSecondary
30	0.03316	0.0669832	GranulosaPrimordial vs GranulosaSecondary
25	0.220031	0.261449	GranulosaPrimordial vs GranulosaSecondary
28	0.0612146	0.106598	GranulosaPrimordial vs GranulosaSecondary
24	0.651378	0.709568	GranulosaPrimordial vs GranulosaSecondary
8	0.27249	0.312745	GranulosaPrimordial vs GranulosaSecondary
78	0.175244	0.221246	GranulosaPrimordial vs GranulosaSecondary
99	0.137638	0.190431	GranulosaPrimordial vs GranulosaSecondary
38	0.137638	0.190431	GranulosaPrimordial vs GranulosaSecondary
73	0.0169247	0.0547889	GranulosaPrimordial vs GranulosaSecondary
42	0.175244	0.221246	GranulosaPrimordial vs GranulosaSecondary
59	0.0813611	0.13254	GranulosaPrimordial vs GranulosaSecondary
60	0.137638	0.190431	GranulosaPrimordial vs GranulosaSecondary
1	0.175244	0.221246	GranulosaPrimordial vs GranulosaSecondary
10	0.0453879	0.0837546	GranulosaPrimordial vs GranulosaSecondary
33	0.0612146	0.106598	GranulosaPrimordial vs GranulosaSecondary
21	0.03316	0.0669832	GranulosaPrimordial vs GranulosaSecondary
6	0.220031	0.261449	GranulosaPrimordial vs GranulosaSecondary
72	0.220031	0.261449	GranulosaPrimordial vs GranulosaSecondary
62	0.00550935	0.0547889	GranulosaPrimordial vs GranulosaSecondary
19	0.0118211	0.0547889	GranulosaPrimordial vs GranulosaSecondary
34	0.0813611	0.13254	GranulosaPrimordial vs GranulosaSecondary
61	0.0238684	0.0547889	GranulosaPrimordial vs GranulosaSecondary
58	0.03316	0.0669832	GranulosaPrimordial vs GranulosaSecondary
15	0.137638	0.190431	GranulosaPrimordial vs GranulosaSecondary
68	0.03316	0.0669832	GranulosaPrimordial vs GranulosaSecondary
29	0.00813202	0.0547889	GranulosaPrimordial vs GranulosaSecondary
66	0.0238684	0.0547889	GranulosaPrimordial vs GranulosaSecondary
40	0.0118211	0.0547889	GranulosaPrimordial vs GranulosaSecondary
57	0.27249	0.312745	GranulosaPrimordial vs GranulosaSecondary
36	0.0453879	0.0837546	GranulosaPrimordial vs GranulosaSecondary
83	0.106583	0.163105	GranulosaPrimordial vs GranulosaSecondary
46	0.0238684	0.0547889	GranulosaPrimordial vs GranulosaSecondary
87	0.00679567	0.0547889	GranulosaPrimordial vs GranulosaSecondary
101	0.653365	0.709568	GranulosaPrimordial vs GranulosaSecondary
12	0.0169247	0.0547889	GranulosaPrimordial vs GranulosaSecondary
74	0.0169247	0.0547889	GranulosaPrimordial vs GranulosaSecondary
98	0.225203	0.264483	GranulosaPrimordial vs GranulosaSecondary
32	0.0169247	0.0547889	GranulosaPrimordial vs GranulosaSecondary
47	0.0238684	0.0547889	GranulosaPrimordial vs GranulosaSecondary
27	0.175244	0.221246	GranulosaPrimordial vs GranulosaSecondary
50	0.0169247	0.0547889	GranulosaPrimordial vs GranulosaSecondary
67	0.0238684	0.0547889	GranulosaPrimordial vs GranulosaSecondary
43	0.137638	0.190431	GranulosaPrimordial vs GranulosaSecondary
79	0.0238684	0.0547889	GranulosaPrimordial vs GranulosaSecondary
77	0.0238684	0.0547889	GranulosaPrimordial vs GranulosaSecondary
35	0.00813202	0.0547889	GranulosaPrimordial vs GranulosaSecondary
37	0.0169247	0.0547889	GranulosaPrimordial vs GranulosaSecondary
63	0.0118211	0.0547889	GranulosaPrimordial vs GranulosaSecondary
81	0.137638	0.190431	GranulosaPrimordial vs GranulosaSecondary
49	0.948476	0.967695	GranulosaPrimordial vs GranulosaSecondary
86	0.0456089	0.0837546	GranulosaPrimordial vs GranulosaSecondary
100	0.886314	0.932477	GranulosaPrimordial vs GranulosaSecondary
96	0.788128	0.837905	GranulosaPrimordial vs GranulosaSecondary
39	0.0813611	0.13254	GranulosaPrimordial vs GranulosaSecondary
54	0.0238684	0.0547889	GranulosaPrimordial vs GranulosaSecondary
64	0.220031	0.261449	GranulosaPrimordial vs GranulosaSecondary
88	0.175244	0.221246	GranulosaPrimordial vs GranulosaSecondary
95	0.174397	0.221246	GranulosaPrimordial vs GranulosaSecondary
26	0.0453879	0.0837546	GranulosaPrimordial vs GranulosaSecondary
75	0.0169247	0.0547889	GranulosaPrimordial vs GranulosaSecondary
69	0.0238684	0.0547889	GranulosaPrimordial vs GranulosaSecondary
70	0.0238684	0.0547889	GranulosaPrimordial vs GranulosaSecondary
56	0.0169247	0.0547889	GranulosaPrimordial vs GranulosaSecondary
48	0.0169247	0.0547889	GranulosaPrimordial vs GranulosaSecondary
52	0.0238684	0.0547889	GranulosaPrimordial vs GranulosaSecondary
71	0.0238684	0.0547889	GranulosaPrimordial vs GranulosaSecondary
51	0.0238684	0.0547889	GranulosaPrimordial vs GranulosaSecondary
94	0.220031	0.261449	GranulosaPrimordial vs GranulosaSecondary
97	0.0223431	0.0547889	GranulosaPrimordial vs GranulosaSecondary
89	0.935558	0.967695	GranulosaPrimordial vs GranulosaSecondary
85	0.0238684	0.0547889	GranulosaPrimordial vs GranulosaSecondary
76	0.66799	0.717734	GranulosaPrimordial vs GranulosaSecondary
82	0.0118211	0.0547889	GranulosaPrimordial vs GranulosaSecondary
90	1	1	GranulosaPrimordial vs GranulosaSecondary
91	1	1	GranulosaPrimordial vs GranulosaSecondary
5	3.23720459076626e-05	0.000108324	GranulosaPrimordial vs GranulosaAntral
84	0.913362	0.913362	GranulosaPrimordial vs GranulosaAntral
4	0.00571881	0.00687619	GranulosaPrimordial vs GranulosaAntral
23	3.23720459076626e-05	0.000108324	GranulosaPrimordial vs GranulosaAntral
11	3.23720459076626e-05	0.000108324	GranulosaPrimordial vs GranulosaAntral
17	0.0013806	0.00170049	GranulosaPrimordial vs GranulosaAntral
44	3.23720459076626e-05	0.000108324	GranulosaPrimordial vs GranulosaAntral
31	5.68433164294334e-05	0.000108324	GranulosaPrimordial vs GranulosaAntral
2	5.68433164294334e-05	0.000108324	GranulosaPrimordial vs GranulosaAntral
45	0.0013806	0.00170049	GranulosaPrimordial vs GranulosaAntral
20	0.000459509	0.000627168	GranulosaPrimordial vs GranulosaAntral
55	3.23720459076626e-05	0.000108324	GranulosaPrimordial vs GranulosaAntral
92	0.000117412	0.00018244	GranulosaPrimordial vs GranulosaAntral
65	3.23720459076626e-05	0.000108324	GranulosaPrimordial vs GranulosaAntral
53	6.83301934433648e-05	0.000116972	GranulosaPrimordial vs GranulosaAntral
18	3.91253984312922e-05	0.000108324	GranulosaPrimordial vs GranulosaAntral
7	3.23720459076626e-05	0.000108324	GranulosaPrimordial vs GranulosaAntral
14	6.83301934433648e-05	0.000116972	GranulosaPrimordial vs GranulosaAntral
80	4.64514452141581e-05	0.000108324	GranulosaPrimordial vs GranulosaAntral
22	8.19902141990067e-05	0.000135754	GranulosaPrimordial vs GranulosaAntral
13	3.23720459076626e-05	0.000108324	GranulosaPrimordial vs GranulosaAntral
3	3.23720459076626e-05	0.000108324	GranulosaPrimordial vs GranulosaAntral
16	3.23720459076626e-05	0.000108324	GranulosaPrimordial vs GranulosaAntral
41	3.23720459076626e-05	0.000108324	GranulosaPrimordial vs GranulosaAntral
93	0.0095877	0.0113924	GranulosaPrimordial vs GranulosaAntral
9	3.91253984312922e-05	0.000108324	GranulosaPrimordial vs GranulosaAntral
30	0.000235632	0.00033054	GranulosaPrimordial vs GranulosaAntral
25	0.00054059	0.000709086	GranulosaPrimordial vs GranulosaAntral
28	3.91253984312922e-05	0.000108324	GranulosaPrimordial vs GranulosaAntral
24	0.00186052	0.00226401	GranulosaPrimordial vs GranulosaAntral
8	0.00054059	0.000709086	GranulosaPrimordial vs GranulosaAntral
78	0.000634843	0.000822041	GranulosaPrimordial vs GranulosaAntral
99	0.844737	0.853185	GranulosaPrimordial vs GranulosaAntral
38	0.000117412	0.00018244	GranulosaPrimordial vs GranulosaAntral
73	5.68433164294334e-05	0.000108324	GranulosaPrimordial vs GranulosaAntral
42	4.72021365565325e-05	0.000108324	GranulosaPrimordial vs GranulosaAntral
59	9.82037729427796e-05	0.000157438	GranulosaPrimordial vs GranulosaAntral
60	0.0279683	0.0310418	GranulosaPrimordial vs GranulosaAntral
1	0.000140124	0.000214433	GranulosaPrimordial vs GranulosaAntral
10	3.23720459076626e-05	0.000108324	GranulosaPrimordial vs GranulosaAntral
33	0.000198506	0.000282382	GranulosaPrimordial vs GranulosaAntral
21	4.72021365565325e-05	0.000108324	GranulosaPrimordial vs GranulosaAntral
6	6.83301934433648e-05	0.000116972	GranulosaPrimordial vs GranulosaAntral
72	0.00016693	0.000240856	GranulosaPrimordial vs GranulosaAntral
62	3.23720459076626e-05	0.000108324	GranulosaPrimordial vs GranulosaAntral
19	3.23720459076626e-05	0.000108324	GranulosaPrimordial vs GranulosaAntral
34	3.23720459076626e-05	0.000108324	GranulosaPrimordial vs GranulosaAntral
61	3.23720459076626e-05	0.000108324	GranulosaPrimordial vs GranulosaAntral
58	3.91253984312922e-05	0.000108324	GranulosaPrimordial vs GranulosaAntral
15	4.72021365565325e-05	0.000108324	GranulosaPrimordial vs GranulosaAntral
68	6.83301934433648e-05	0.000116972	GranulosaPrimordial vs GranulosaAntral
29	3.91253984312922e-05	0.000108324	GranulosaPrimordial vs GranulosaAntral
66	3.91253984312922e-05	0.000108324	GranulosaPrimordial vs GranulosaAntral
40	4.72021365565325e-05	0.000108324	GranulosaPrimordial vs GranulosaAntral
57	8.19902141990067e-05	0.000135754	GranulosaPrimordial vs GranulosaAntral
36	9.82037729427796e-05	0.000157438	GranulosaPrimordial vs GranulosaAntral
83	0.0013806	0.00170049	GranulosaPrimordial vs GranulosaAntral
46	4.72021365565325e-05	0.000108324	GranulosaPrimordial vs GranulosaAntral
87	0.000162368	0.000240856	GranulosaPrimordial vs GranulosaAntral
101	0.439128	0.457237	GranulosaPrimordial vs GranulosaAntral
12	3.23720459076626e-05	0.000108324	GranulosaPrimordial vs GranulosaAntral
74	5.68433164294334e-05	0.000108324	GranulosaPrimordial vs GranulosaAntral
98	0.185908	0.201901	GranulosaPrimordial vs GranulosaAntral
32	3.23720459076626e-05	0.000108324	GranulosaPrimordial vs GranulosaAntral
47	3.23720459076626e-05	0.000108324	GranulosaPrimordial vs GranulosaAntral
27	0.00016693	0.000240856	GranulosaPrimordial vs GranulosaAntral
50	3.23720459076626e-05	0.000108324	GranulosaPrimordial vs GranulosaAntral
67	3.91253984312922e-05	0.000108324	GranulosaPrimordial vs GranulosaAntral
43	0.0177013	0.0198648	GranulosaPrimordial vs GranulosaAntral
79	5.68433164294334e-05	0.000108324	GranulosaPrimordial vs GranulosaAntral
77	6.83301934433648e-05	0.000116972	GranulosaPrimordial vs GranulosaAntral
35	3.23720459076626e-05	0.000108324	GranulosaPrimordial vs GranulosaAntral
37	3.23720459076626e-05	0.000108324	GranulosaPrimordial vs GranulosaAntral
63	4.72021365565325e-05	0.000108324	GranulosaPrimordial vs GranulosaAntral
81	0.00054059	0.000709086	GranulosaPrimordial vs GranulosaAntral
49	0.0123286	0.0141499	GranulosaPrimordial vs GranulosaAntral
86	0.000266786	0.000369115	GranulosaPrimordial vs GranulosaAntral
100	0.0971021	0.106601	GranulosaPrimordial vs GranulosaAntral
96	0.826708	0.843409	GranulosaPrimordial vs GranulosaAntral
39	3.23720459076626e-05	0.000108324	GranulosaPrimordial vs GranulosaAntral
54	4.72021365565325e-05	0.000108324	GranulosaPrimordial vs GranulosaAntral
64	0.00016693	0.000240856	GranulosaPrimordial vs GranulosaAntral
88	4.72021365565325e-05	0.000108324	GranulosaPrimordial vs GranulosaAntral
95	0.011395	0.0133825	GranulosaPrimordial vs GranulosaAntral
26	3.23720459076626e-05	0.000108324	GranulosaPrimordial vs GranulosaAntral
75	6.83301934433648e-05	0.000116972	GranulosaPrimordial vs GranulosaAntral
69	5.68433164294334e-05	0.000108324	GranulosaPrimordial vs GranulosaAntral
70	5.68433164294334e-05	0.000108324	GranulosaPrimordial vs GranulosaAntral
56	3.23720459076626e-05	0.000108324	GranulosaPrimordial vs GranulosaAntral
48	4.72021365565325e-05	0.000108324	GranulosaPrimordial vs GranulosaAntral
52	3.91253984312922e-05	0.000108324	GranulosaPrimordial vs GranulosaAntral
71	5.68433164294334e-05	0.000108324	GranulosaPrimordial vs GranulosaAntral
51	4.72021365565325e-05	0.000108324	GranulosaPrimordial vs GranulosaAntral
94	0.0157211	0.0178408	GranulosaPrimordial vs GranulosaAntral
97	0.0122568	0.0141499	GranulosaPrimordial vs GranulosaAntral
89	0.548305	0.56509	GranulosaPrimordial vs GranulosaAntral
85	0.000870848	0.00111336	GranulosaPrimordial vs GranulosaAntral
76	0.261618	0.2811	GranulosaPrimordial vs GranulosaAntral
82	5.68433164294334e-05	0.000108324	GranulosaPrimordial vs GranulosaAntral
90	0.425754	0.447928	GranulosaPrimordial vs GranulosaAntral
91	0.376618	0.400404	GranulosaPrimordial vs GranulosaAntral
5	0.000424382	0.00161571	GranulosaPrimordial vs OocytePrimordial
84	0.307982	0.341826	GranulosaPrimordial vs OocytePrimordial
4	0.000654583	0.00173981	GranulosaPrimordial vs OocytePrimordial
23	0.00122428	0.0026309	GranulosaPrimordial vs OocytePrimordial
11	0.000107077	0.00161571	GranulosaPrimordial vs OocytePrimordial
17	0.307982	0.341826	GranulosaPrimordial vs OocytePrimordial
44	0.00149885	0.00308946	GranulosaPrimordial vs OocytePrimordial
31	0.00034007	0.00161571	GranulosaPrimordial vs OocytePrimordial
2	0.000271636	0.00161571	GranulosaPrimordial vs OocytePrimordial
45	0.884207	0.893049	GranulosaPrimordial vs OocytePrimordial
20	0.00182918	0.00348579	GranulosaPrimordial vs OocytePrimordial
55	0.00034007	0.00161571	GranulosaPrimordial vs OocytePrimordial
92	0.000527904	0.00161571	GranulosaPrimordial vs OocytePrimordial
65	0.0183077	0.0245434	GranulosaPrimordial vs OocytePrimordial
53	0.0112737	0.0167447	GranulosaPrimordial vs OocytePrimordial
18	0.000171648	0.00161571	GranulosaPrimordial vs OocytePrimordial
7	0.000216277	0.00161571	GranulosaPrimordial vs OocytePrimordial
14	0.0156237	0.0219166	GranulosaPrimordial vs OocytePrimordial
80	8.15468409353154e-05	0.00161571	GranulosaPrimordial vs OocytePrimordial
22	0.00122428	0.0026309	GranulosaPrimordial vs OocytePrimordial
13	0.000654583	0.00173981	GranulosaPrimordial vs OocytePrimordial
3	0.00149885	0.00308946	GranulosaPrimordial vs OocytePrimordial
16	0.00034007	0.00161571	GranulosaPrimordial vs OocytePrimordial
41	0.000107077	0.00161571	GranulosaPrimordial vs OocytePrimordial
93	0.682853	0.703757	GranulosaPrimordial vs OocytePrimordial
9	0.00393119	0.00640404	GranulosaPrimordial vs OocytePrimordial
30	0.000527904	0.00161571	GranulosaPrimordial vs OocytePrimordial
25	0.00182918	0.00348579	GranulosaPrimordial vs OocytePrimordial
28	0.00565538	0.0089249	GranulosaPrimordial vs OocytePrimordial
24	0.793207	0.809232	GranulosaPrimordial vs OocytePrimordial
8	0.00675137	0.0104906	GranulosaPrimordial vs OocytePrimordial
78	0.0289205	0.0360613	GranulosaPrimordial vs OocytePrimordial
99	0.336446	0.36936	GranulosaPrimordial vs OocytePrimordial
38	0.000171648	0.00161571	GranulosaPrimordial vs OocytePrimordial
73	0.000107077	0.00161571	GranulosaPrimordial vs OocytePrimordial
42	0.0665001	0.0780989	GranulosaPrimordial vs OocytePrimordial
59	0.0112737	0.0167447	GranulosaPrimordial vs OocytePrimordial
60	0.0213871	0.0276936	GranulosaPrimordial vs OocytePrimordial
1	0.00269854	0.00469919	GranulosaPrimordial vs OocytePrimordial
10	0.000996839	0.00234141	GranulosaPrimordial vs OocytePrimordial
33	0.000527904	0.00161571	GranulosaPrimordial vs OocytePrimordial
21	0.0183077	0.0245434	GranulosaPrimordial vs OocytePrimordial
6	0.0183077	0.0245434	GranulosaPrimordial vs OocytePrimordial
72	0.000424382	0.00161571	GranulosaPrimordial vs OocytePrimordial
62	0.000216277	0.00161571	GranulosaPrimordial vs OocytePrimordial
19	0.00013579	0.00161571	GranulosaPrimordial vs OocytePrimordial
34	0.00565538	0.0089249	GranulosaPrimordial vs OocytePrimordial
61	0.000996839	0.00234141	GranulosaPrimordial vs OocytePrimordial
58	0.000527904	0.00161571	GranulosaPrimordial vs OocytePrimordial
15	0.0132921	0.0194566	GranulosaPrimordial vs OocytePrimordial
68	0.000216277	0.00161571	GranulosaPrimordial vs OocytePrimordial
29	0.000107077	0.00161571	GranulosaPrimordial vs OocytePrimordial
66	0.000424382	0.00161571	GranulosaPrimordial vs OocytePrimordial
40	0.000809072	0.00209529	GranulosaPrimordial vs OocytePrimordial
57	0.00222525	0.00416204	GranulosaPrimordial vs OocytePrimordial
36	0.0386345	0.0470131	GranulosaPrimordial vs OocytePrimordial
83	0.0032622	0.00540134	GranulosaPrimordial vs OocytePrimordial
46	0.00182918	0.00348579	GranulosaPrimordial vs OocytePrimordial
87	0.343377	0.372914	GranulosaPrimordial vs OocytePrimordial
101	0.542326	0.56469	GranulosaPrimordial vs OocytePrimordial
12	0.00182918	0.00348579	GranulosaPrimordial vs OocytePrimordial
74	0.000171648	0.00161571	GranulosaPrimordial vs OocytePrimordial
98	0.0156193	0.0219166	GranulosaPrimordial vs OocytePrimordial
32	0.00034007	0.00161571	GranulosaPrimordial vs OocytePrimordial
47	0.00034007	0.00161571	GranulosaPrimordial vs OocytePrimordial
27	0.0213871	0.0276936	GranulosaPrimordial vs OocytePrimordial
50	0.000654583	0.00173981	GranulosaPrimordial vs OocytePrimordial
67	0.00269854	0.00469919	GranulosaPrimordial vs OocytePrimordial
43	0.189945	0.215556	GranulosaPrimordial vs OocytePrimordial
79	0.000216277	0.00161571	GranulosaPrimordial vs OocytePrimordial
77	0.000271636	0.00161571	GranulosaPrimordial vs OocytePrimordial
35	0.000654583	0.00173981	GranulosaPrimordial vs OocytePrimordial
37	0.000424382	0.00161571	GranulosaPrimordial vs OocytePrimordial
63	0.000527904	0.00161571	GranulosaPrimordial vs OocytePrimordial
81	0.00034007	0.00161571	GranulosaPrimordial vs OocytePrimordial
49	0.930354	0.930354	GranulosaPrimordial vs OocytePrimordial
86	0.0184683	0.0245434	GranulosaPrimordial vs OocytePrimordial
100	0.532113	0.559827	GranulosaPrimordial vs OocytePrimordial
96	0.447019	0.480308	GranulosaPrimordial vs OocytePrimordial
39	0.00269854	0.00469919	GranulosaPrimordial vs OocytePrimordial
54	0.0032622	0.00540134	GranulosaPrimordial vs OocytePrimordial
64	0.0289205	0.0360613	GranulosaPrimordial vs OocytePrimordial
88	0.0583189	0.0692966	GranulosaPrimordial vs OocytePrimordial
95	0.0525076	0.0631342	GranulosaPrimordial vs OocytePrimordial
26	0.00269854	0.00469919	GranulosaPrimordial vs OocytePrimordial
75	0.000996839	0.00234141	GranulosaPrimordial vs OocytePrimordial
69	0.00122428	0.0026309	GranulosaPrimordial vs OocytePrimordial
70	0.00122428	0.0026309	GranulosaPrimordial vs OocytePrimordial
56	0.000996839	0.00234141	GranulosaPrimordial vs OocytePrimordial
48	0.000527904	0.00161571	GranulosaPrimordial vs OocytePrimordial
52	0.000654583	0.00173981	GranulosaPrimordial vs OocytePrimordial
71	0.000424382	0.00161571	GranulosaPrimordial vs OocytePrimordial
51	0.000527904	0.00161571	GranulosaPrimordial vs OocytePrimordial
94	0.466497	0.49596	GranulosaPrimordial vs OocytePrimordial
97	0.0154246	0.0219166	GranulosaPrimordial vs OocytePrimordial
89	0.128177	0.147113	GranulosaPrimordial vs OocytePrimordial
85	0.0032622	0.00540134	GranulosaPrimordial vs OocytePrimordial
76	0.0724015	0.0840523	GranulosaPrimordial vs OocytePrimordial
82	0.0112737	0.0167447	GranulosaPrimordial vs OocytePrimordial
90	0.025929	0.0331498	GranulosaPrimordial vs OocytePrimordial
91	0.035128	0.0432674	GranulosaPrimordial vs OocytePrimordial
5	2.91719335487819e-05	5.80517489896219e-05	GranulosaPrimordial vs OocytePrimary
84	0.344562	0.358771	GranulosaPrimordial vs OocytePrimary
4	8.57315718645339e-05	0.000127337	GranulosaPrimordial vs OocytePrimary
23	3.50609573105637e-05	5.80517489896219e-05	GranulosaPrimordial vs OocytePrimary
11	2.91719335487819e-05	5.80517489896219e-05	GranulosaPrimordial vs OocytePrimary
17	0.1252	0.134524	GranulosaPrimordial vs OocytePrimary
44	2.91719335487819e-05	5.80517489896219e-05	GranulosaPrimordial vs OocytePrimary
31	2.91719335487819e-05	5.80517489896219e-05	GranulosaPrimordial vs OocytePrimary
2	3.50609573105637e-05	5.80517489896219e-05	GranulosaPrimordial vs OocytePrimary
45	0.215254	0.226465	GranulosaPrimordial vs OocytePrimary
20	0.000528866	0.000712207	GranulosaPrimordial vs OocytePrimary
55	2.91719335487819e-05	5.80517489896219e-05	GranulosaPrimordial vs OocytePrimary
92	6.0256917020525e-05	9.22113427132277e-05	GranulosaPrimordial vs OocytePrimary
65	3.50609573105637e-05	5.80517489896219e-05	GranulosaPrimordial vs OocytePrimary
53	6.0256917020525e-05	9.22113427132277e-05	GranulosaPrimordial vs OocytePrimary
18	2.91719335487819e-05	5.80517489896219e-05	GranulosaPrimordial vs OocytePrimary
7	2.91719335487819e-05	5.80517489896219e-05	GranulosaPrimordial vs OocytePrimary
14	6.0256917020525e-05	9.22113427132277e-05	GranulosaPrimordial vs OocytePrimary
80	2.87266202181122e-05	5.80517489896219e-05	GranulosaPrimordial vs OocytePrimary
22	6.0256917020525e-05	9.22113427132277e-05	GranulosaPrimordial vs OocytePrimary
13	2.91719335487819e-05	5.80517489896219e-05	GranulosaPrimordial vs OocytePrimary
3	2.91719335487819e-05	5.80517489896219e-05	GranulosaPrimordial vs OocytePrimary
16	2.91719335487819e-05	5.80517489896219e-05	GranulosaPrimordial vs OocytePrimary
41	2.91719335487819e-05	5.80517489896219e-05	GranulosaPrimordial vs OocytePrimary
93	0.542309	0.55891	GranulosaPrimordial vs OocytePrimary
9	0.000121159	0.000172353	GranulosaPrimordial vs OocytePrimary
30	3.50609573105637e-05	5.80517489896219e-05	GranulosaPrimordial vs OocytePrimary
25	3.50609573105637e-05	5.80517489896219e-05	GranulosaPrimordial vs OocytePrimary
28	2.91719335487819e-05	5.80517489896219e-05	GranulosaPrimordial vs OocytePrimary
24	0.1252	0.134524	GranulosaPrimordial vs OocytePrimary
8	2.91719335487819e-05	5.80517489896219e-05	GranulosaPrimordial vs OocytePrimary
78	0.000974943	0.00124645	GranulosaPrimordial vs OocytePrimary
99	0.00764103	0.00918742	GranulosaPrimordial vs OocytePrimary
38	2.91719335487819e-05	5.80517489896219e-05	GranulosaPrimordial vs OocytePrimary
73	2.91719335487819e-05	5.80517489896219e-05	GranulosaPrimordial vs OocytePrimary
42	0.00593139	0.00721772	GranulosaPrimordial vs OocytePrimary
59	0.000121159	0.000172353	GranulosaPrimordial vs OocytePrimary
60	0.0124369	0.0144382	GranulosaPrimordial vs OocytePrimary
1	3.50609573105637e-05	5.80517489896219e-05	GranulosaPrimordial vs OocytePrimary
10	2.91719335487819e-05	5.80517489896219e-05	GranulosaPrimordial vs OocytePrimary
33	2.91719335487819e-05	5.80517489896219e-05	GranulosaPrimordial vs OocytePrimary
21	0.00232209	0.00289545	GranulosaPrimordial vs OocytePrimary
6	0.000385656	0.000533578	GranulosaPrimordial vs OocytePrimary
72	2.91719335487819e-05	5.80517489896219e-05	GranulosaPrimordial vs OocytePrimary
62	2.91719335487819e-05	5.80517489896219e-05	GranulosaPrimordial vs OocytePrimary
19	2.91719335487819e-05	5.80517489896219e-05	GranulosaPrimordial vs OocytePrimary
34	2.91719335487819e-05	5.80517489896219e-05	GranulosaPrimordial vs OocytePrimary
61	2.91719335487819e-05	5.80517489896219e-05	GranulosaPrimordial vs OocytePrimary
58	2.91719335487819e-05	5.80517489896219e-05	GranulosaPrimordial vs OocytePrimary
15	8.57315718645339e-05	0.000127337	GranulosaPrimordial vs OocytePrimary
68	2.91719335487819e-05	5.80517489896219e-05	GranulosaPrimordial vs OocytePrimary
29	2.91719335487819e-05	5.80517489896219e-05	GranulosaPrimordial vs OocytePrimary
66	2.91719335487819e-05	5.80517489896219e-05	GranulosaPrimordial vs OocytePrimary
40	3.50609573105637e-05	5.80517489896219e-05	GranulosaPrimordial vs OocytePrimary
57	3.50609573105637e-05	5.80517489896219e-05	GranulosaPrimordial vs OocytePrimary
36	0.000121159	0.000172353	GranulosaPrimordial vs OocytePrimary
83	3.50609573105637e-05	5.80517489896219e-05	GranulosaPrimordial vs OocytePrimary
46	2.91719335487819e-05	5.80517489896219e-05	GranulosaPrimordial vs OocytePrimary
87	0.7014	0.7014	GranulosaPrimordial vs OocytePrimary
101	0.0152299	0.0174798	GranulosaPrimordial vs OocytePrimary
12	2.91719335487819e-05	5.80517489896219e-05	GranulosaPrimordial vs OocytePrimary
74	2.91719335487819e-05	5.80517489896219e-05	GranulosaPrimordial vs OocytePrimary
98	5.56093220127686e-05	9.05893794078972e-05	GranulosaPrimordial vs OocytePrimary
32	2.91719335487819e-05	5.80517489896219e-05	GranulosaPrimordial vs OocytePrimary
47	2.91719335487819e-05	5.80517489896219e-05	GranulosaPrimordial vs OocytePrimary
27	0.000617782	0.000821	GranulosaPrimordial vs OocytePrimary
50	2.91719335487819e-05	5.80517489896219e-05	GranulosaPrimordial vs OocytePrimary
67	2.91719335487819e-05	5.80517489896219e-05	GranulosaPrimordial vs OocytePrimary
43	0.59951	0.611621	GranulosaPrimordial vs OocytePrimary
79	2.91719335487819e-05	5.80517489896219e-05	GranulosaPrimordial vs OocytePrimary
77	2.91719335487819e-05	5.80517489896219e-05	GranulosaPrimordial vs OocytePrimary
35	2.91719335487819e-05	5.80517489896219e-05	GranulosaPrimordial vs OocytePrimary
37	2.91719335487819e-05	5.80517489896219e-05	GranulosaPrimordial vs OocytePrimary
63	2.91719335487819e-05	5.80517489896219e-05	GranulosaPrimordial vs OocytePrimary
81	3.50609573105637e-05	5.80517489896219e-05	GranulosaPrimordial vs OocytePrimary
49	0.68981	0.696708	GranulosaPrimordial vs OocytePrimary
86	0.0115716	0.0135899	GranulosaPrimordial vs OocytePrimary
100	0.0834862	0.0916533	GranulosaPrimordial vs OocytePrimary
96	0.206247	0.219273	GranulosaPrimordial vs OocytePrimary
39	2.91719335487819e-05	5.80517489896219e-05	GranulosaPrimordial vs OocytePrimary
54	3.50609573105637e-05	5.80517489896219e-05	GranulosaPrimordial vs OocytePrimary
64	0.00131063	0.00165467	GranulosaPrimordial vs OocytePrimary
88	0.000838786	0.00108612	GranulosaPrimordial vs OocytePrimary
95	0.0767336	0.0851659	GranulosaPrimordial vs OocytePrimary
26	2.91719335487819e-05	5.80517489896219e-05	GranulosaPrimordial vs OocytePrimary
75	2.91719335487819e-05	5.80517489896219e-05	GranulosaPrimordial vs OocytePrimary
69	2.91719335487819e-05	5.80517489896219e-05	GranulosaPrimordial vs OocytePrimary
70	2.91719335487819e-05	5.80517489896219e-05	GranulosaPrimordial vs OocytePrimary
56	2.91719335487819e-05	5.80517489896219e-05	GranulosaPrimordial vs OocytePrimary
48	2.91719335487819e-05	5.80517489896219e-05	GranulosaPrimordial vs OocytePrimary
52	2.91719335487819e-05	5.80517489896219e-05	GranulosaPrimordial vs OocytePrimary
71	2.91719335487819e-05	5.80517489896219e-05	GranulosaPrimordial vs OocytePrimary
51	2.91719335487819e-05	5.80517489896219e-05	GranulosaPrimordial vs OocytePrimary
94	0.0615708	0.0690961	GranulosaPrimordial vs OocytePrimary
97	0.00588983	0.00721772	GranulosaPrimordial vs OocytePrimary
89	0.0537355	0.0609807	GranulosaPrimordial vs OocytePrimary
85	0.000170082	0.000238587	GranulosaPrimordial vs OocytePrimary
76	0.0111366	0.0132329	GranulosaPrimordial vs OocytePrimary
82	2.91719335487819e-05	5.80517489896219e-05	GranulosaPrimordial vs OocytePrimary
90	0.000679768	0.000891644	GranulosaPrimordial vs OocytePrimary
91	0.000497638	0.000679209	GranulosaPrimordial vs OocytePrimary
5	0.000247624	0.000454728	GranulosaPrimordial vs OocyteSecondary
84	0.417887	0.435119	GranulosaPrimordial vs OocyteSecondary
4	0.000790506	0.00119166	GranulosaPrimordial vs OocyteSecondary
23	0.000247624	0.000454728	GranulosaPrimordial vs OocyteSecondary
11	0.000247624	0.000454728	GranulosaPrimordial vs OocyteSecondary
17	0.0698219	0.0783557	GranulosaPrimordial vs OocyteSecondary
44	0.000247624	0.000454728	GranulosaPrimordial vs OocyteSecondary
31	0.000247624	0.000454728	GranulosaPrimordial vs OocyteSecondary
2	0.000247624	0.000454728	GranulosaPrimordial vs OocyteSecondary
45	0.907869	0.916947	GranulosaPrimordial vs OocyteSecondary
20	0.0061648	0.00788158	GranulosaPrimordial vs OocyteSecondary
55	0.000247624	0.000454728	GranulosaPrimordial vs OocyteSecondary
92	0.097164	0.106669	GranulosaPrimordial vs OocyteSecondary
65	0.000247624	0.000454728	GranulosaPrimordial vs OocyteSecondary
53	0.000596393	0.000971543	GranulosaPrimordial vs OocyteSecondary
18	0.000247624	0.000454728	GranulosaPrimordial vs OocyteSecondary
7	0.000247624	0.000454728	GranulosaPrimordial vs OocyteSecondary
14	0.000333796	0.000581266	GranulosaPrimordial vs OocyteSecondary
80	0.000234555	0.000454728	GranulosaPrimordial vs OocyteSecondary
22	0.000333796	0.000581266	GranulosaPrimordial vs OocyteSecondary
13	0.000247624	0.000454728	GranulosaPrimordial vs OocyteSecondary
3	0.000247624	0.000454728	GranulosaPrimordial vs OocyteSecondary
16	0.000247624	0.000454728	GranulosaPrimordial vs OocyteSecondary
41	0.000247624	0.000454728	GranulosaPrimordial vs OocyteSecondary
93	0.0821176	0.0911416	GranulosaPrimordial vs OocyteSecondary
9	0.0121613	0.0147987	GranulosaPrimordial vs OocyteSecondary
30	0.000596393	0.000971543	GranulosaPrimordial vs OocyteSecondary
25	0.00136574	0.00194282	GranulosaPrimordial vs OocyteSecondary
28	0.000790506	0.00119166	GranulosaPrimordial vs OocyteSecondary
24	0.671322	0.684884	GranulosaPrimordial vs OocyteSecondary
8	0.000596393	0.000971543	GranulosaPrimordial vs OocyteSecondary
78	0.000790506	0.00119166	GranulosaPrimordial vs OocyteSecondary
99	0.00974974	0.0120088	GranulosaPrimordial vs OocyteSecondary
38	0.000247624	0.000454728	GranulosaPrimordial vs OocyteSecondary
73	0.000247624	0.000454728	GranulosaPrimordial vs OocyteSecondary
42	0.00178021	0.00246303	GranulosaPrimordial vs OocyteSecondary
59	0.000790506	0.00119166	GranulosaPrimordial vs OocyteSecondary
60	0.0698219	0.0783557	GranulosaPrimordial vs OocyteSecondary
1	0.00777396	0.00981462	GranulosaPrimordial vs OocyteSecondary
10	0.000247624	0.000454728	GranulosaPrimordial vs OocyteSecondary
33	0.000247624	0.000454728	GranulosaPrimordial vs OocyteSecondary
21	0.0587291	0.067405	GranulosaPrimordial vs OocyteSecondary
6	0.00178021	0.00246303	GranulosaPrimordial vs OocyteSecondary
72	0.000247624	0.000454728	GranulosaPrimordial vs OocyteSecondary
62	0.000247624	0.000454728	GranulosaPrimordial vs OocyteSecondary
19	0.000247624	0.000454728	GranulosaPrimordial vs OocyteSecondary
34	0.000247624	0.000454728	GranulosaPrimordial vs OocyteSecondary
61	0.000247624	0.000454728	GranulosaPrimordial vs OocyteSecondary
58	0.000247624	0.000454728	GranulosaPrimordial vs OocyteSecondary
15	0.000596393	0.000971543	GranulosaPrimordial vs OocyteSecondary
68	0.000247624	0.000454728	GranulosaPrimordial vs OocyteSecondary
29	0.000247624	0.000454728	GranulosaPrimordial vs OocyteSecondary
66	0.000247624	0.000454728	GranulosaPrimordial vs OocyteSecondary
40	0.000247624	0.000454728	GranulosaPrimordial vs OocyteSecondary
57	0.000247624	0.000454728	GranulosaPrimordial vs OocyteSecondary
36	0.0023076	0.00310757	GranulosaPrimordial vs OocyteSecondary
83	0.000333796	0.000581266	GranulosaPrimordial vs OocyteSecondary
46	0.000247624	0.000454728	GranulosaPrimordial vs OocyteSecondary
87	1	1	GranulosaPrimordial vs OocyteSecondary
101	0.0315433	0.0366192	GranulosaPrimordial vs OocyteSecondary
12	0.000247624	0.000454728	GranulosaPrimordial vs OocyteSecondary
74	0.000247624	0.000454728	GranulosaPrimordial vs OocyteSecondary
98	0.000204092	0.000454728	GranulosaPrimordial vs OocyteSecondary
32	0.000247624	0.000454728	GranulosaPrimordial vs OocyteSecondary
47	0.000247624	0.000454728	GranulosaPrimordial vs OocyteSecondary
27	0.00104196	0.00152518	GranulosaPrimordial vs OocyteSecondary
50	0.000247624	0.000454728	GranulosaPrimordial vs OocyteSecondary
67	0.000247624	0.000454728	GranulosaPrimordial vs OocyteSecondary
43	0.0150873	0.0181406	GranulosaPrimordial vs OocyteSecondary
79	0.000247624	0.000454728	GranulosaPrimordial vs OocyteSecondary
77	0.000247624	0.000454728	GranulosaPrimordial vs OocyteSecondary
35	0.000247624	0.000454728	GranulosaPrimordial vs OocyteSecondary
37	0.000247624	0.000454728	GranulosaPrimordial vs OocyteSecondary
63	0.000247624	0.000454728	GranulosaPrimordial vs OocyteSecondary
81	0.00136574	0.00194282	GranulosaPrimordial vs OocyteSecondary
49	0.671206	0.684884	GranulosaPrimordial vs OocyteSecondary
86	0.016204	0.0192542	GranulosaPrimordial vs OocyteSecondary
100	0.153642	0.166859	GranulosaPrimordial vs OocyteSecondary
96	0.296894	0.312357	GranulosaPrimordial vs OocyteSecondary
39	0.000247624	0.000454728	GranulosaPrimordial vs OocyteSecondary
54	0.000247624	0.000454728	GranulosaPrimordial vs OocyteSecondary
64	0.00297471	0.00395323	GranulosaPrimordial vs OocyteSecondary
88	0.00381353	0.00500217	GranulosaPrimordial vs OocyteSecondary
95	0.156916	0.168601	GranulosaPrimordial vs OocyteSecondary
26	0.000247624	0.000454728	GranulosaPrimordial vs OocyteSecondary
75	0.000247624	0.000454728	GranulosaPrimordial vs OocyteSecondary
69	0.000247624	0.000454728	GranulosaPrimordial vs OocyteSecondary
70	0.000247624	0.000454728	GranulosaPrimordial vs OocyteSecondary
56	0.000247624	0.000454728	GranulosaPrimordial vs OocyteSecondary
48	0.000247624	0.000454728	GranulosaPrimordial vs OocyteSecondary
52	0.000247624	0.000454728	GranulosaPrimordial vs OocyteSecondary
71	0.000247624	0.000454728	GranulosaPrimordial vs OocyteSecondary
51	0.000247624	0.000454728	GranulosaPrimordial vs OocyteSecondary
94	0.176966	0.188143	GranulosaPrimordial vs OocyteSecondary
97	0.00947692	0.0118169	GranulosaPrimordial vs OocyteSecondary
89	0.000671034	0.00107579	GranulosaPrimordial vs OocyteSecondary
85	0.0023076	0.00310757	GranulosaPrimordial vs OocyteSecondary
76	0.000953561	0.00141632	GranulosaPrimordial vs OocyteSecondary
82	0.000247624	0.000454728	GranulosaPrimordial vs OocyteSecondary
90	0.0246638	0.0289656	GranulosaPrimordial vs OocyteSecondary
91	0.00513513	0.00664934	GranulosaPrimordial vs OocyteSecondary
5	3.61598020468382e-05	8.11586668162368e-05	GranulosaPrimordial vs OocyteAntral
84	0.874452	0.874452	GranulosaPrimordial vs OocyteAntral
4	0.00124726	0.00167965	GranulosaPrimordial vs OocyteAntral
23	3.61598020468382e-05	8.11586668162368e-05	GranulosaPrimordial vs OocyteAntral
11	3.61598020468382e-05	8.11586668162368e-05	GranulosaPrimordial vs OocyteAntral
17	0.0445436	0.0511239	GranulosaPrimordial vs OocyteAntral
44	3.61598020468382e-05	8.11586668162368e-05	GranulosaPrimordial vs OocyteAntral
31	3.61598020468382e-05	8.11586668162368e-05	GranulosaPrimordial vs OocyteAntral
2	3.61598020468382e-05	8.11586668162368e-05	GranulosaPrimordial vs OocyteAntral
45	0.309746	0.312843	GranulosaPrimordial vs OocyteAntral
20	0.00477932	0.00588672	GranulosaPrimordial vs OocyteAntral
55	3.61598020468382e-05	8.11586668162368e-05	GranulosaPrimordial vs OocyteAntral
92	0.0357968	0.0420404	GranulosaPrimordial vs OocyteAntral
65	3.61598020468382e-05	8.11586668162368e-05	GranulosaPrimordial vs OocyteAntral
53	0.00310671	0.00392222	GranulosaPrimordial vs OocyteAntral
18	3.61598020468382e-05	8.11586668162368e-05	GranulosaPrimordial vs OocyteAntral
7	3.61598020468382e-05	8.11586668162368e-05	GranulosaPrimordial vs OocyteAntral
14	0.000195751	0.000313824	GranulosaPrimordial vs OocyteAntral
80	3.55093856752331e-05	8.11586668162368e-05	GranulosaPrimordial vs OocyteAntral
22	6.46108829422464e-05	0.000120846	GranulosaPrimordial vs OocyteAntral
13	3.61598020468382e-05	8.11586668162368e-05	GranulosaPrimordial vs OocyteAntral
3	3.61598020468382e-05	8.11586668162368e-05	GranulosaPrimordial vs OocyteAntral
16	3.61598020468382e-05	8.11586668162368e-05	GranulosaPrimordial vs OocyteAntral
41	3.61598020468382e-05	8.11586668162368e-05	GranulosaPrimordial vs OocyteAntral
93	0.0549307	0.0623371	GranulosaPrimordial vs OocyteAntral
9	0.000906206	0.00128911	GranulosaPrimordial vs OocyteAntral
30	0.000163521	0.000270748	GranulosaPrimordial vs OocyteAntral
25	0.000331945	0.000515791	GranulosaPrimordial vs OocyteAntral
28	0.000233882	0.000369095	GranulosaPrimordial vs OocyteAntral
24	0.198225	0.212987	GranulosaPrimordial vs OocyteAntral
8	7.80987051770236e-05	0.000140857	GranulosaPrimordial vs OocyteAntral
78	0.00145908	0.00193904	GranulosaPrimordial vs OocyteAntral
99	0.249654	0.262657	GranulosaPrimordial vs OocyteAntral
38	0.000195751	0.000313824	GranulosaPrimordial vs OocyteAntral
73	3.61598020468382e-05	8.11586668162368e-05	GranulosaPrimordial vs OocyteAntral
42	4.39640284008551e-05	8.70660170291445e-05	GranulosaPrimordial vs OocyteAntral
59	0.00106416	0.00145244	GranulosaPrimordial vs OocyteAntral
60	0.0399676	0.0463992	GranulosaPrimordial vs OocyteAntral
1	0.0107514	0.0127752	GranulosaPrimordial vs OocyteAntral
10	3.61598020468382e-05	8.11586668162368e-05	GranulosaPrimordial vs OocyteAntral
33	3.61598020468382e-05	8.11586668162368e-05	GranulosaPrimordial vs OocyteAntral
21	0.231566	0.246191	GranulosaPrimordial vs OocyteAntral
6	0.00198537	0.00253826	GranulosaPrimordial vs OocyteAntral
72	0.000163521	0.000270748	GranulosaPrimordial vs OocyteAntral
62	3.61598020468382e-05	8.11586668162368e-05	GranulosaPrimordial vs OocyteAntral
19	3.61598020468382e-05	8.11586668162368e-05	GranulosaPrimordial vs OocyteAntral
34	0.000136334	0.000241574	GranulosaPrimordial vs OocyteAntral
61	3.61598020468382e-05	8.11586668162368e-05	GranulosaPrimordial vs OocyteAntral
58	4.39640284008551e-05	8.70660170291445e-05	GranulosaPrimordial vs OocyteAntral
15	0.000163521	0.000270748	GranulosaPrimordial vs OocyteAntral
68	5.33486941750558e-05	0.000101664	GranulosaPrimordial vs OocyteAntral
29	3.61598020468382e-05	8.11586668162368e-05	GranulosaPrimordial vs OocyteAntral
66	4.39640284008551e-05	8.70660170291445e-05	GranulosaPrimordial vs OocyteAntral
40	3.61598020468382e-05	8.11586668162368e-05	GranulosaPrimordial vs OocyteAntral
57	3.61598020468382e-05	8.11586668162368e-05	GranulosaPrimordial vs OocyteAntral
36	0.000467508	0.000704751	GranulosaPrimordial vs OocyteAntral
83	0.00106416	0.00145244	GranulosaPrimordial vs OocyteAntral
46	3.61598020468382e-05	8.11586668162368e-05	GranulosaPrimordial vs OocyteAntral
87	0.0632404	0.0701899	GranulosaPrimordial vs OocyteAntral
101	0.0735278	0.0807207	GranulosaPrimordial vs OocyteAntral
12	3.61598020468382e-05	8.11586668162368e-05	GranulosaPrimordial vs OocyteAntral
74	3.61598020468382e-05	8.11586668162368e-05	GranulosaPrimordial vs OocyteAntral
98	0.000143583	0.000250033	GranulosaPrimordial vs OocyteAntral
32	3.61598020468382e-05	8.11586668162368e-05	GranulosaPrimordial vs OocyteAntral
47	3.61598020468382e-05	8.11586668162368e-05	GranulosaPrimordial vs OocyteAntral
27	0.000394317	0.000603424	GranulosaPrimordial vs OocyteAntral
50	3.61598020468382e-05	8.11586668162368e-05	GranulosaPrimordial vs OocyteAntral
67	4.39640284008551e-05	8.70660170291445e-05	GranulosaPrimordial vs OocyteAntral
43	0.309746	0.312843	GranulosaPrimordial vs OocyteAntral
79	3.61598020468382e-05	8.11586668162368e-05	GranulosaPrimordial vs OocyteAntral
77	3.61598020468382e-05	8.11586668162368e-05	GranulosaPrimordial vs OocyteAntral
35	3.61598020468382e-05	8.11586668162368e-05	GranulosaPrimordial vs OocyteAntral
37	3.61598020468382e-05	8.11586668162368e-05	GranulosaPrimordial vs OocyteAntral
63	3.61598020468382e-05	8.11586668162368e-05	GranulosaPrimordial vs OocyteAntral
81	3.61598020468382e-05	8.11586668162368e-05	GranulosaPrimordial vs OocyteAntral
49	0.309697	0.312843	GranulosaPrimordial vs OocyteAntral
86	0.00587496	0.00714905	GranulosaPrimordial vs OocyteAntral
100	0.12572	0.136535	GranulosaPrimordial vs OocyteAntral
96	0.0608945	0.0683372	GranulosaPrimordial vs OocyteAntral
39	3.61598020468382e-05	8.11586668162368e-05	GranulosaPrimordial vs OocyteAntral
54	5.33486941750558e-05	0.000101664	GranulosaPrimordial vs OocyteAntral
64	0.000770223	0.00112743	GranulosaPrimordial vs OocyteAntral
88	3.61598020468382e-05	8.11586668162368e-05	GranulosaPrimordial vs OocyteAntral
95	0.000818109	0.00118041	GranulosaPrimordial vs OocyteAntral
26	4.39640284008551e-05	8.70660170291445e-05	GranulosaPrimordial vs OocyteAntral
75	3.61598020468382e-05	8.11586668162368e-05	GranulosaPrimordial vs OocyteAntral
69	3.61598020468382e-05	8.11586668162368e-05	GranulosaPrimordial vs OocyteAntral
70	3.61598020468382e-05	8.11586668162368e-05	GranulosaPrimordial vs OocyteAntral
56	3.61598020468382e-05	8.11586668162368e-05	GranulosaPrimordial vs OocyteAntral
48	3.61598020468382e-05	8.11586668162368e-05	GranulosaPrimordial vs OocyteAntral
52	3.61598020468382e-05	8.11586668162368e-05	GranulosaPrimordial vs OocyteAntral
71	4.39640284008551e-05	8.70660170291445e-05	GranulosaPrimordial vs OocyteAntral
51	3.61598020468382e-05	8.11586668162368e-05	GranulosaPrimordial vs OocyteAntral
94	0.268707	0.279788	GranulosaPrimordial vs OocyteAntral
97	0.00717048	0.00862165	GranulosaPrimordial vs OocyteAntral
89	0.000495477	0.000735929	GranulosaPrimordial vs OocyteAntral
85	0.00414792	0.00517209	GranulosaPrimordial vs OocyteAntral
76	0.000942161	0.00132164	GranulosaPrimordial vs OocyteAntral
82	7.80987051770236e-05	0.000140857	GranulosaPrimordial vs OocyteAntral
90	0.00160267	0.00207526	GranulosaPrimordial vs OocyteAntral
91	0.00160267	0.00207526	GranulosaPrimordial vs OocyteAntral
5	0.559305	0.923833	GranulosaPrimary vs GranulosaSecondary
84	0.0265056	0.446178	GranulosaPrimary vs GranulosaSecondary
4	0.0216432	0.437193	GranulosaPrimary vs GranulosaSecondary
23	1	1	GranulosaPrimary vs GranulosaSecondary
11	0.96895	0.998612	GranulosaPrimary vs GranulosaSecondary
17	0.61284	0.923833	GranulosaPrimary vs GranulosaSecondary
44	0.508148	0.923833	GranulosaPrimary vs GranulosaSecondary
31	0.370641	0.891303	GranulosaPrimary vs GranulosaSecondary
2	0.907038	0.998612	GranulosaPrimary vs GranulosaSecondary
45	0.0322844	0.465817	GranulosaPrimary vs GranulosaSecondary
20	0.96895	0.998612	GranulosaPrimary vs GranulosaSecondary
55	0.559305	0.923833	GranulosaPrimary vs GranulosaSecondary
92	0.96895	0.998612	GranulosaPrimary vs GranulosaSecondary
65	0.459559	0.923833	GranulosaPrimary vs GranulosaSecondary
53	0.845687	0.998612	GranulosaPrimary vs GranulosaSecondary
18	0.668524	0.936547	GranulosaPrimary vs GranulosaSecondary
7	0.907038	0.998612	GranulosaPrimary vs GranulosaSecondary
14	0.330492	0.855889	GranulosaPrimary vs GranulosaSecondary
80	0.198959	0.855889	GranulosaPrimary vs GranulosaSecondary
22	0.413686	0.908311	GranulosaPrimary vs GranulosaSecondary
13	0.293271	0.855889	GranulosaPrimary vs GranulosaSecondary
3	0.293271	0.855889	GranulosaPrimary vs GranulosaSecondary
16	0.370641	0.891303	GranulosaPrimary vs GranulosaSecondary
41	0.459559	0.923833	GranulosaPrimary vs GranulosaSecondary
93	0.726095	0.936547	GranulosaPrimary vs GranulosaSecondary
9	0.17308	0.855889	GranulosaPrimary vs GranulosaSecondary
30	0.96895	0.998612	GranulosaPrimary vs GranulosaSecondary
25	0.293271	0.855889	GranulosaPrimary vs GranulosaSecondary
28	0.0216432	0.437193	GranulosaPrimary vs GranulosaSecondary
24	0.00350738	0.118082	GranulosaPrimary vs GranulosaSecondary
8	0.330492	0.855889	GranulosaPrimary vs GranulosaSecondary
78	0.227558	0.855889	GranulosaPrimary vs GranulosaSecondary
99	0.227558	0.855889	GranulosaPrimary vs GranulosaSecondary
38	0.668524	0.936547	GranulosaPrimary vs GranulosaSecondary
73	0.907038	0.998612	GranulosaPrimary vs GranulosaSecondary
42	0.293271	0.855889	GranulosaPrimary vs GranulosaSecondary
59	0.61284	0.923833	GranulosaPrimary vs GranulosaSecondary
60	0.559305	0.923833	GranulosaPrimary vs GranulosaSecondary
1	0.559305	0.923833	GranulosaPrimary vs GranulosaSecondary
10	0.96895	0.998612	GranulosaPrimary vs GranulosaSecondary
33	0.785257	0.991387	GranulosaPrimary vs GranulosaSecondary
21	0.293271	0.855889	GranulosaPrimary vs GranulosaSecondary
6	0.413686	0.908311	GranulosaPrimary vs GranulosaSecondary
72	0.845687	0.998612	GranulosaPrimary vs GranulosaSecondary
62	0.0471253	0.594957	GranulosaPrimary vs GranulosaSecondary
19	0.559305	0.923833	GranulosaPrimary vs GranulosaSecondary
34	0.96895	0.998612	GranulosaPrimary vs GranulosaSecondary
61	0.330492	0.855889	GranulosaPrimary vs GranulosaSecondary
58	0.258972	0.855889	GranulosaPrimary vs GranulosaSecondary
15	0.459559	0.923833	GranulosaPrimary vs GranulosaSecondary
68	0.726095	0.936547	GranulosaPrimary vs GranulosaSecondary
29	1	1	GranulosaPrimary vs GranulosaSecondary
66	0.0941753	0.792642	GranulosaPrimary vs GranulosaSecondary
40	0.413686	0.908311	GranulosaPrimary vs GranulosaSecondary
57	0.96895	0.998612	GranulosaPrimary vs GranulosaSecondary
36	0.559305	0.923833	GranulosaPrimary vs GranulosaSecondary
83	0.508148	0.923833	GranulosaPrimary vs GranulosaSecondary
46	0.459559	0.923833	GranulosaPrimary vs GranulosaSecondary
87	0.330492	0.855889	GranulosaPrimary vs GranulosaSecondary
101	0.732547	0.936547	GranulosaPrimary vs GranulosaSecondary
12	0.61284	0.923833	GranulosaPrimary vs GranulosaSecondary
74	0.61284	0.923833	GranulosaPrimary vs GranulosaSecondary
98	0.0854488	0.792642	GranulosaPrimary vs GranulosaSecondary
32	0.668524	0.936547	GranulosaPrimary vs GranulosaSecondary
47	0.559305	0.923833	GranulosaPrimary vs GranulosaSecondary
27	0.61284	0.923833	GranulosaPrimary vs GranulosaSecondary
50	0.726095	0.936547	GranulosaPrimary vs GranulosaSecondary
67	0.293271	0.855889	GranulosaPrimary vs GranulosaSecondary
43	0.128996	0.855889	GranulosaPrimary vs GranulosaSecondary
79	1	1	GranulosaPrimary vs GranulosaSecondary
77	0.61284	0.923833	GranulosaPrimary vs GranulosaSecondary
35	0.0941753	0.792642	GranulosaPrimary vs GranulosaSecondary
37	0.845687	0.998612	GranulosaPrimary vs GranulosaSecondary
63	0.370641	0.891303	GranulosaPrimary vs GranulosaSecondary
81	0.726095	0.936547	GranulosaPrimary vs GranulosaSecondary
49	0.00350738	0.118082	GranulosaPrimary vs GranulosaSecondary
86	0.165043	0.855889	GranulosaPrimary vs GranulosaSecondary
100	0.270245	0.855889	GranulosaPrimary vs GranulosaSecondary
96	0.255862	0.855889	GranulosaPrimary vs GranulosaSecondary
39	0.726095	0.936547	GranulosaPrimary vs GranulosaSecondary
54	0.96895	0.998612	GranulosaPrimary vs GranulosaSecondary
64	0.726095	0.936547	GranulosaPrimary vs GranulosaSecondary
88	0.726095	0.936547	GranulosaPrimary vs GranulosaSecondary
95	0.394624	0.908311	GranulosaPrimary vs GranulosaSecondary
26	0.96895	0.998612	GranulosaPrimary vs GranulosaSecondary
75	0.17308	0.855889	GranulosaPrimary vs GranulosaSecondary
69	0.198959	0.855889	GranulosaPrimary vs GranulosaSecondary
70	0.198959	0.855889	GranulosaPrimary vs GranulosaSecondary
56	0.907038	0.998612	GranulosaPrimary vs GranulosaSecondary
48	0.258972	0.855889	GranulosaPrimary vs GranulosaSecondary
52	0.227558	0.855889	GranulosaPrimary vs GranulosaSecondary
71	0.128996	0.855889	GranulosaPrimary vs GranulosaSecondary
51	0.227558	0.855889	GranulosaPrimary vs GranulosaSecondary
94	0.96895	0.998612	GranulosaPrimary vs GranulosaSecondary
97	0.00340168	0.118082	GranulosaPrimary vs GranulosaSecondary
89	0.836755	0.998612	GranulosaPrimary vs GranulosaSecondary
85	0.330492	0.855889	GranulosaPrimary vs GranulosaSecondary
76	0.630837	0.936547	GranulosaPrimary vs GranulosaSecondary
82	0.0673289	0.755579	GranulosaPrimary vs GranulosaSecondary
90	0.531694	0.923833	GranulosaPrimary vs GranulosaSecondary
91	0.4746	0.923833	GranulosaPrimary vs GranulosaSecondary
5	7.39171729639062e-07	5.74279574565733e-06	GranulosaPrimary vs GranulosaAntral
84	0.0135805	0.0180478	GranulosaPrimary vs GranulosaAntral
4	0.0135805	0.0180478	GranulosaPrimary vs GranulosaAntral
23	5.48520044499436e-07	5.54005244944431e-06	GranulosaPrimary vs GranulosaAntral
11	4.05731951799072e-07	5.12236589146328e-06	GranulosaPrimary vs GranulosaAntral
17	0.254175	0.285241	GranulosaPrimary vs GranulosaAntral
44	0.00191403	0.00339153	GranulosaPrimary vs GranulosaAntral
31	0.000694015	0.00140191	GranulosaPrimary vs GranulosaAntral
2	0.00232276	0.00404481	GranulosaPrimary vs GranulosaAntral
45	0.553995	0.582849	GranulosaPrimary vs GranulosaAntral
20	1.07111384368991e-05	3.86366065045288e-05	GranulosaPrimary vs GranulosaAntral
55	2.34637719835475e-05	7.64464829141387e-05	GranulosaPrimary vs GranulosaAntral
92	0.000185237	0.000456316	GranulosaPrimary vs GranulosaAntral
65	0.00695247	0.0103265	GranulosaPrimary vs GranulosaAntral
53	5.45108325902515e-06	2.42771119260955e-05	GranulosaPrimary vs GranulosaAntral
18	7.39171729639062e-07	5.74279574565733e-06	GranulosaPrimary vs GranulosaAntral
7	3.43558077796487e-05	9.13141206774874e-05	GranulosaPrimary vs GranulosaAntral
14	4.13719539579357e-06	2.3214263054175e-05	GranulosaPrimary vs GranulosaAntral
80	0.01154	0.0159663	GranulosaPrimary vs GranulosaAntral
22	0.000260469	0.000626366	GranulosaPrimary vs GranulosaAntral
13	6.24955356513349e-06	2.42771119260955e-05	GranulosaPrimary vs GranulosaAntral
3	2.56555598302562e-07	5.12236589146328e-06	GranulosaPrimary vs GranulosaAntral
16	4.05731951799072e-07	5.12236589146328e-06	GranulosaPrimary vs GranulosaAntral
41	3.48527553498021e-07	5.12236589146328e-06	GranulosaPrimary vs GranulosaAntral
93	0.873849	0.882588	GranulosaPrimary vs GranulosaAntral
9	4.05731951799072e-07	5.12236589146328e-06	GranulosaPrimary vs GranulosaAntral
30	0.000452503	0.000972401	GranulosaPrimary vs GranulosaAntral
25	0.00371754	0.00625786	GranulosaPrimary vs GranulosaAntral
28	0.00695247	0.0103265	GranulosaPrimary vs GranulosaAntral
24	0.675524	0.703381	GranulosaPrimary vs GranulosaAntral
8	0.00407473	0.00643044	GranulosaPrimary vs GranulosaAntral
78	0.394441	0.428371	GranulosaPrimary vs GranulosaAntral
99	0.0448251	0.0545462	GranulosaPrimary vs GranulosaAntral
38	0.153021	0.175626	GranulosaPrimary vs GranulosaAntral
73	0.0044628	0.00682944	GranulosaPrimary vs GranulosaAntral
42	0.00407473	0.00643044	GranulosaPrimary vs GranulosaAntral
59	3.43558077796487e-05	9.13141206774874e-05	GranulosaPrimary vs GranulosaAntral
60	0.179486	0.203686	GranulosaPrimary vs GranulosaAntral
1	0.00116385	0.00217682	GranulosaPrimary vs GranulosaAntral
10	6.37006589377463e-07	5.74279574565733e-06	GranulosaPrimary vs GranulosaAntral
33	0.00116385	0.00217682	GranulosaPrimary vs GranulosaAntral
21	4.75081961980965e-06	2.39916390800387e-05	GranulosaPrimary vs GranulosaAntral
6	1.22310434015082e-05	4.25977718466319e-05	GranulosaPrimary vs GranulosaAntral
72	0.0125235	0.0170929	GranulosaPrimary vs GranulosaAntral
62	2.06302478025049e-05	6.94551676017665e-05	GranulosaPrimary vs GranulosaAntral
19	1.14934599216976e-06	8.29171037208183e-06	GranulosaPrimary vs GranulosaAntral
34	6.24955356513349e-06	2.42771119260955e-05	GranulosaPrimary vs GranulosaAntral
61	6.24955356513349e-06	2.42771119260955e-05	GranulosaPrimary vs GranulosaAntral
58	1.77423225857141e-06	1.19464972077141e-05	GranulosaPrimary vs GranulosaAntral
15	5.45108325902515e-06	2.42771119260955e-05	GranulosaPrimary vs GranulosaAntral
68	0.0252712	0.031511	GranulosaPrimary vs GranulosaAntral
29	3.02792784290432e-05	8.99472682745108e-05	GranulosaPrimary vs GranulosaAntral
66	0.00308719	0.00528485	GranulosaPrimary vs GranulosaAntral
40	0.000504162	0.00106084	GranulosaPrimary vs GranulosaAntral
57	0.00191403	0.00339153	GranulosaPrimary vs GranulosaAntral
36	0.0234453	0.0299743	GranulosaPrimary vs GranulosaAntral
83	0.0272189	0.0335257	GranulosaPrimary vs GranulosaAntral
46	7.15924493923219e-06	2.67808792171278e-05	GranulosaPrimary vs GranulosaAntral
87	0.00898801	0.0126082	GranulosaPrimary vs GranulosaAntral
101	0.00809498	0.0115154	GranulosaPrimary vs GranulosaAntral
12	2.19850649427937e-07	5.12236589146328e-06	GranulosaPrimary vs GranulosaAntral
74	0.0252712	0.031511	GranulosaPrimary vs GranulosaAntral
98	0.053772	0.0646545	GranulosaPrimary vs GranulosaAntral
32	0.0044628	0.00682944	GranulosaPrimary vs GranulosaAntral
47	3.02792784290432e-05	8.99472682745108e-05	GranulosaPrimary vs GranulosaAntral
27	3.43558077796487e-05	9.13141206774874e-05	GranulosaPrimary vs GranulosaAntral
50	4.13719539579357e-06	2.3214263054175e-05	GranulosaPrimary vs GranulosaAntral
67	0.00116385	0.00217682	GranulosaPrimary vs GranulosaAntral
43	0.000855458	0.00169414	GranulosaPrimary vs GranulosaAntral
79	0.00757959	0.0109363	GranulosaPrimary vs GranulosaAntral
77	0.00757959	0.0109363	GranulosaPrimary vs GranulosaAntral
35	2.19850649427937e-07	5.12236589146328e-06	GranulosaPrimary vs GranulosaAntral
37	0.000325633	0.000764859	GranulosaPrimary vs GranulosaAntral
63	0.000363665	0.000816226	GranulosaPrimary vs GranulosaAntral
81	0.000452503	0.000972401	GranulosaPrimary vs GranulosaAntral
49	0.292037	0.324129	GranulosaPrimary vs GranulosaAntral
86	3.75982643199081e-05	9.73698640079672e-05	GranulosaPrimary vs GranulosaAntral
100	0.885176	0.885176	GranulosaPrimary vs GranulosaAntral
96	0.000354001	0.000812594	GranulosaPrimary vs GranulosaAntral
39	5.48520044499436e-07	5.54005244944431e-06	GranulosaPrimary vs GranulosaAntral
54	4.75081961980965e-06	2.39916390800387e-05	GranulosaPrimary vs GranulosaAntral
64	2.66651971918191e-05	8.41620286366791e-05	GranulosaPrimary vs GranulosaAntral
88	6.24955356513349e-06	2.42771119260955e-05	GranulosaPrimary vs GranulosaAntral
95	0.0565323	0.0671737	GranulosaPrimary vs GranulosaAntral
26	2.99146951961506e-07	5.12236589146328e-06	GranulosaPrimary vs GranulosaAntral
75	0.102887	0.119444	GranulosaPrimary vs GranulosaAntral
69	0.021735	0.028144	GranulosaPrimary vs GranulosaAntral
70	0.021735	0.028144	GranulosaPrimary vs GranulosaAntral
56	4.99446930517262e-05	0.00012611	GranulosaPrimary vs GranulosaAntral
48	0.000694015	0.00140191	GranulosaPrimary vs GranulosaAntral
52	0.00407473	0.00643044	GranulosaPrimary vs GranulosaAntral
71	0.0586481	0.0688774	GranulosaPrimary vs GranulosaAntral
51	0.00407473	0.00643044	GranulosaPrimary vs GranulosaAntral
94	0.378611	0.415649	GranulosaPrimary vs GranulosaAntral
97	0.0017261	0.00316976	GranulosaPrimary vs GranulosaAntral
89	0.473645	0.503559	GranulosaPrimary vs GranulosaAntral
85	3.43558077796487e-05	9.13141206774874e-05	GranulosaPrimary vs GranulosaAntral
76	0.423976	0.455549	GranulosaPrimary vs GranulosaAntral
82	2.36032020974258e-06	1.4899521324e-05	GranulosaPrimary vs GranulosaAntral
90	0.782267	0.79807	GranulosaPrimary vs GranulosaAntral
91	0.709948	0.731681	GranulosaPrimary vs GranulosaAntral
5	0.00364061	0.0245134	GranulosaPrimary vs OocytePrimordial
84	0.307921	0.393671	GranulosaPrimary vs OocytePrimordial
4	0.000249292	0.00419641	GranulosaPrimary vs OocytePrimordial
23	0.427768	0.533389	GranulosaPrimary vs OocytePrimordial
11	0.273464	0.36342	GranulosaPrimary vs OocytePrimordial
17	0.000333914	0.00432811	GranulosaPrimary vs OocytePrimordial
44	0.47307	0.568811	GranulosaPrimary vs OocytePrimordial
31	0.000776933	0.00713366	GranulosaPrimary vs OocytePrimordial
2	0.162347	0.241133	GranulosaPrimary vs OocytePrimordial
45	7.33687860534859e-05	0.00185256	GranulosaPrimary vs OocytePrimordial
20	0.0173572	0.0604509	GranulosaPrimary vs OocytePrimordial
55	0.0642596	0.124812	GranulosaPrimary vs OocytePrimordial
92	0.00132812	0.0111783	GranulosaPrimary vs OocytePrimordial
65	0.969877	0.979576	GranulosaPrimary vs OocytePrimordial
53	0.762574	0.837174	GranulosaPrimary vs OocytePrimordial
18	3.85271556127253e-05	0.00185256	GranulosaPrimary vs OocytePrimordial
7	0.273464	0.36342	GranulosaPrimary vs OocytePrimordial
14	0.969877	0.979576	GranulosaPrimary vs OocytePrimordial
80	0.307921	0.393671	GranulosaPrimary vs OocytePrimordial
22	0.0495692	0.108144	GranulosaPrimary vs OocytePrimordial
13	0.450096	0.547707	GranulosaPrimary vs OocytePrimordial
3	0.0590075	0.119195	GranulosaPrimary vs OocytePrimordial
16	0.0414312	0.104614	GranulosaPrimary vs OocytePrimordial
41	0.000385673	0.00432811	GranulosaPrimary vs OocytePrimordial
93	0.000385673	0.00432811	GranulosaPrimary vs OocytePrimordial
9	0.969877	0.979576	GranulosaPrimary vs OocytePrimordial
30	0.0173572	0.0604509	GranulosaPrimary vs OocytePrimordial
25	0.00917056	0.044106	GranulosaPrimary vs OocytePrimordial
28	0.0495692	0.108144	GranulosaPrimary vs OocytePrimordial
24	0.00410512	0.0259136	GranulosaPrimary vs OocytePrimordial
8	0.112731	0.189764	GranulosaPrimary vs OocytePrimordial
78	0.0212492	0.0670677	GranulosaPrimary vs OocytePrimordial
99	1	1	GranulosaPrimary vs OocytePrimordial
38	0.0212492	0.0670677	GranulosaPrimary vs OocytePrimordial
73	0.0126904	0.0557274	GranulosaPrimary vs OocytePrimordial
42	0.22689	0.318277	GranulosaPrimary vs OocytePrimordial
59	0.597029	0.693102	GranulosaPrimary vs OocytePrimordial
60	0.290349	0.380847	GranulosaPrimary vs OocytePrimordial
1	0.705707	0.783258	GranulosaPrimary vs OocytePrimordial
10	0.677856	0.760705	GranulosaPrimary vs OocytePrimordial
33	0.00151356	0.0117592	GranulosaPrimary vs OocytePrimordial
21	0.939797	0.978551	GranulosaPrimary vs OocytePrimordial
6	0.199165	0.287367	GranulosaPrimary vs OocytePrimordial
72	6.25837104858942e-05	0.00185256	GranulosaPrimary vs OocytePrimordial
62	0.00654959	0.0348162	GranulosaPrimary vs OocytePrimordial
19	0.273464	0.36342	GranulosaPrimary vs OocytePrimordial
34	0.0258804	0.0687873	GranulosaPrimary vs OocytePrimordial
61	0.121557	0.194877	GranulosaPrimary vs OocytePrimordial
58	0.0258804	0.0687873	GranulosaPrimary vs OocytePrimordial
15	0.520895	0.618946	GranulosaPrimary vs OocytePrimordial
68	0.0258804	0.0687873	GranulosaPrimary vs OocytePrimordial
29	0.014105	0.0593585	GranulosaPrimary vs OocytePrimordial
66	0.0156569	0.0604509	GranulosaPrimary vs OocytePrimordial
40	0.130913	0.203419	GranulosaPrimary vs OocytePrimordial
57	0.130913	0.203419	GranulosaPrimary vs OocytePrimordial
36	0.104419	0.181833	GranulosaPrimary vs OocytePrimordial
83	0.0313598	0.081214	GranulosaPrimary vs OocytePrimordial
46	0.677856	0.760705	GranulosaPrimary vs OocytePrimordial
87	0.0164384	0.0604509	GranulosaPrimary vs OocytePrimordial
101	0.0667984	0.127295	GranulosaPrimary vs OocytePrimordial
12	0.597029	0.693102	GranulosaPrimary vs OocytePrimordial
74	0.121557	0.194877	GranulosaPrimary vs OocytePrimordial
98	0.00185468	0.0133802	GranulosaPrimary vs OocytePrimordial
32	0.345135	0.435732	GranulosaPrimary vs OocytePrimordial
47	0.00519892	0.0308877	GranulosaPrimary vs OocytePrimordial
27	0.879935	0.925765	GranulosaPrimary vs OocytePrimordial
50	0.22689	0.318277	GranulosaPrimary vs OocytePrimordial
67	0.450096	0.547707	GranulosaPrimary vs OocytePrimordial
43	0.257264	0.35594	GranulosaPrimary vs OocytePrimordial
79	0.112731	0.189764	GranulosaPrimary vs OocytePrimordial
77	0.162347	0.241133	GranulosaPrimary vs OocytePrimordial
35	0.0212492	0.0670677	GranulosaPrimary vs OocytePrimordial
37	0.104419	0.181833	GranulosaPrimary vs OocytePrimordial
63	0.00654959	0.0348162	GranulosaPrimary vs OocytePrimordial
81	0.000117253	0.00236851	GranulosaPrimary vs OocytePrimordial
49	4.5351277349647e-05	0.00185256	GranulosaPrimary vs OocytePrimordial
86	0.117411	0.194402	GranulosaPrimary vs OocytePrimordial
100	0.016207	0.0604509	GranulosaPrimary vs OocytePrimordial
96	0.0696354	0.130244	GranulosaPrimary vs OocytePrimordial
39	0.820753	0.891356	GranulosaPrimary vs OocytePrimordial
54	0.850239	0.903938	GranulosaPrimary vs OocytePrimordial
64	0.650439	0.746526	GranulosaPrimary vs OocytePrimordial
88	0.850239	0.903938	GranulosaPrimary vs OocytePrimordial
95	0.0809065	0.148574	GranulosaPrimary vs OocytePrimordial
26	0.0642596	0.124812	GranulosaPrimary vs OocytePrimordial
75	0.0258804	0.0687873	GranulosaPrimary vs OocytePrimordial
69	0.0495692	0.108144	GranulosaPrimary vs OocytePrimordial
70	0.0495692	0.108144	GranulosaPrimary vs OocytePrimordial
56	0.186269	0.272655	GranulosaPrimary vs OocytePrimordial
48	0.0495692	0.108144	GranulosaPrimary vs OocytePrimordial
52	0.0590075	0.119195	GranulosaPrimary vs OocytePrimordial
71	0.0234658	0.0687873	GranulosaPrimary vs OocytePrimordial
51	0.0453466	0.108144	GranulosaPrimary vs OocytePrimordial
94	0.151292	0.231522	GranulosaPrimary vs OocytePrimordial
97	0.00728308	0.0367796	GranulosaPrimary vs OocytePrimordial
89	0.0512641	0.108144	GranulosaPrimary vs OocytePrimordial
85	0.0102326	0.0469772	GranulosaPrimary vs OocytePrimordial
76	0.0249872	0.0687873	GranulosaPrimary vs OocytePrimordial
82	0.0892582	0.160984	GranulosaPrimary vs OocytePrimordial
90	0.0004792	0.00483992	GranulosaPrimary vs OocytePrimordial
91	0.0513952	0.108144	GranulosaPrimary vs OocytePrimordial
5	1.77697098726331e-06	3.98831266030209e-06	GranulosaPrimary vs OocytePrimary
84	0.162455	0.178348	GranulosaPrimary vs OocytePrimary
4	3.17906547597927e-07	1.43130559679631e-06	GranulosaPrimary vs OocytePrimary
23	0.000348941	0.000489486	GranulosaPrimary vs OocytePrimary
11	2.03270703304282e-07	1.43130559679631e-06	GranulosaPrimary vs OocytePrimary
17	9.18350089603453e-05	0.000140535	GranulosaPrimary vs OocytePrimary
44	0.0139529	0.0161982	GranulosaPrimary vs OocytePrimary
31	1.74854261290302e-07	1.43130559679631e-06	GranulosaPrimary vs OocytePrimary
2	1.54596550892004e-06	3.54869355456646e-06	GranulosaPrimary vs OocytePrimary
45	0.000431403	0.000596872	GranulosaPrimary vs OocytePrimary
20	0.00010306	0.000153074	GranulosaPrimary vs OocytePrimary
55	2.34239685204124e-06	4.82820575624826e-06	GranulosaPrimary vs OocytePrimary
92	2.7824011134397e-05	4.68370854095683e-05	GranulosaPrimary vs OocytePrimary
65	0.0204065	0.0234211	GranulosaPrimary vs OocytePrimary
53	5.10219446031593e-05	8.05190063268608e-05	GranulosaPrimary vs OocytePrimary
18	1.74854261290302e-07	1.43130559679631e-06	GranulosaPrimary vs OocytePrimary
7	3.68454906105982e-07	1.43130559679631e-06	GranulosaPrimary vs OocytePrimary
14	4.52623490605008e-05	7.25634484938187e-05	GranulosaPrimary vs OocytePrimary
80	6.4688439173662e-05	0.000100516	GranulosaPrimary vs OocytePrimary
22	0.00010306	0.000153074	GranulosaPrimary vs OocytePrimary
13	0.00937246	0.0110072	GranulosaPrimary vs OocytePrimary
3	2.03270703304282e-07	1.43130559679631e-06	GranulosaPrimary vs OocytePrimary
16	1.74854261290302e-07	1.43130559679631e-06	GranulosaPrimary vs OocytePrimary
41	2.03270703304282e-07	1.43130559679631e-06	GranulosaPrimary vs OocytePrimary
93	2.17178213641651e-05	3.71779653861131e-05	GranulosaPrimary vs OocytePrimary
9	3.55407238583263e-05	5.88461165523108e-05	GranulosaPrimary vs OocytePrimary
30	4.93821092712531e-07	1.71985966772295e-06	GranulosaPrimary vs OocytePrimary
25	2.04095701140844e-06	4.38588634366494e-06	GranulosaPrimary vs OocytePrimary
28	0.00567861	0.00708074	GranulosaPrimary vs OocytePrimary
24	0.00618429	0.00752546	GranulosaPrimary vs OocytePrimary
8	8.79033135865196e-07	2.33637754532592e-06	GranulosaPrimary vs OocytePrimary
78	0.888908	0.888908	GranulosaPrimary vs OocytePrimary
99	0.00618429	0.00752546	GranulosaPrimary vs OocytePrimary
38	1.01343282398795e-06	2.49650524933617e-06	GranulosaPrimary vs OocytePrimary
73	2.36126533715593e-07	1.43130559679631e-06	GranulosaPrimary vs OocytePrimary
42	0.328172	0.341705	GranulosaPrimary vs OocytePrimary
59	1.69010862105244e-05	2.94312018493614e-05	GranulosaPrimary vs OocytePrimary
60	0.099292	0.110203	GranulosaPrimary vs OocytePrimary
1	0.00211852	0.00274321	GranulosaPrimary vs OocytePrimary
10	6.59846621024867e-07	1.85123635343088e-06	GranulosaPrimary vs OocytePrimary
33	1.74854261290302e-07	1.43130559679631e-06	GranulosaPrimary vs OocytePrimary
21	0.328172	0.341705	GranulosaPrimary vs OocytePrimary
6	0.099292	0.110203	GranulosaPrimary vs OocytePrimary
72	1.74854261290302e-07	1.43130559679631e-06	GranulosaPrimary vs OocytePrimary
62	1.69010862105244e-05	2.94312018493614e-05	GranulosaPrimary vs OocytePrimary
19	1.01343282398795e-06	2.49650524933617e-06	GranulosaPrimary vs OocytePrimary
34	0.00937246	0.0110072	GranulosaPrimary vs OocytePrimary
61	4.26718067708913e-07	1.5962416606889e-06	GranulosaPrimary vs OocytePrimary
58	3.68454906105982e-07	1.43130559679631e-06	GranulosaPrimary vs OocytePrimary
15	0.000531783	0.000716134	GranulosaPrimary vs OocytePrimary
68	1.74854261290302e-07	1.43130559679631e-06	GranulosaPrimary vs OocytePrimary
29	2.74085664346556e-07	1.43130559679631e-06	GranulosaPrimary vs OocytePrimary
66	2.74085664346556e-07	1.43130559679631e-06	GranulosaPrimary vs OocytePrimary
40	1.01343282398795e-06	2.49650524933617e-06	GranulosaPrimary vs OocytePrimary
57	1.31133498491083e-05	2.36508631207133e-05	GranulosaPrimary vs OocytePrimary
36	0.263786	0.280446	GranulosaPrimary vs OocytePrimary
83	3.68454906105982e-07	1.43130559679631e-06	GranulosaPrimary vs OocytePrimary
46	2.34239685204124e-06	4.82820575624826e-06	GranulosaPrimary vs OocytePrimary
87	0.000472131	0.000644395	GranulosaPrimary vs OocytePrimary
101	2.42136548619583e-06	4.89115828211557e-06	GranulosaPrimary vs OocytePrimary
12	2.04095701140844e-06	4.38588634366494e-06	GranulosaPrimary vs OocytePrimary
74	5.71044900126768e-07	1.74774348220617e-06	GranulosaPrimary vs OocytePrimary
98	3.10325554819529e-07	1.43130559679631e-06	GranulosaPrimary vs OocytePrimary
32	4.61205173077205e-06	8.78900424165994e-06	GranulosaPrimary vs OocytePrimary
47	1.74854261290302e-07	1.43130559679631e-06	GranulosaPrimary vs OocytePrimary
27	0.000723797	0.000961888	GranulosaPrimary vs OocytePrimary
50	2.74085664346556e-07	1.43130559679631e-06	GranulosaPrimary vs OocytePrimary
67	1.15378677716259e-05	2.11877208169857e-05	GranulosaPrimary vs OocytePrimary
43	0.557418	0.568679	GranulosaPrimary vs OocytePrimary
79	3.68454906105982e-07	1.43130559679631e-06	GranulosaPrimary vs OocytePrimary
77	6.59846621024867e-07	1.85123635343088e-06	GranulosaPrimary vs OocytePrimary
35	5.2694086208561e-06	9.85574575382345e-06	GranulosaPrimary vs OocytePrimary
37	5.71044900126768e-07	1.74774348220617e-06	GranulosaPrimary vs OocytePrimary
63	1.74854261290302e-07	1.43130559679631e-06	GranulosaPrimary vs OocytePrimary
81	3.68454906105982e-07	1.43130559679631e-06	GranulosaPrimary vs OocytePrimary
49	4.61205173077205e-06	8.78900424165994e-06	GranulosaPrimary vs OocytePrimary
86	0.261062	0.280446	GranulosaPrimary vs OocytePrimary
100	0.000342103	0.000486654	GranulosaPrimary vs OocytePrimary
96	0.229198	0.248913	GranulosaPrimary vs OocytePrimary
39	0.000252437	0.000364231	GranulosaPrimary vs OocytePrimary
54	3.07845971202964e-06	6.09655746892144e-06	GranulosaPrimary vs OocytePrimary
64	0.00335264	0.00425791	GranulosaPrimary vs OocytePrimary
88	0.008637	0.010385	GranulosaPrimary vs OocytePrimary
95	0.365924	0.377126	GranulosaPrimary vs OocytePrimary
26	0.00192848	0.00252957	GranulosaPrimary vs OocytePrimary
75	6.59846621024867e-07	1.85123635343088e-06	GranulosaPrimary vs OocytePrimary
69	1.16750090555444e-06	2.74226956886043e-06	GranulosaPrimary vs OocytePrimary
70	1.16750090555444e-06	2.74226956886043e-06	GranulosaPrimary vs OocytePrimary
56	5.71044900126768e-07	1.74774348220617e-06	GranulosaPrimary vs OocytePrimary
48	3.17906547597927e-07	1.43130559679631e-06	GranulosaPrimary vs OocytePrimary
52	5.71044900126768e-07	1.74774348220617e-06	GranulosaPrimary vs OocytePrimary
71	3.17906547597927e-07	1.43130559679631e-06	GranulosaPrimary vs OocytePrimary
51	3.17906547597927e-07	1.43130559679631e-06	GranulosaPrimary vs OocytePrimary
94	0.615056	0.621206	GranulosaPrimary vs OocytePrimary
97	3.97896420660848e-05	6.48186104624931e-05	GranulosaPrimary vs OocytePrimary
89	0.0645881	0.0732966	GranulosaPrimary vs OocytePrimary
85	4.93821092712531e-07	1.71985966772295e-06	GranulosaPrimary vs OocytePrimary
76	0.0033726	0.00425791	GranulosaPrimary vs OocytePrimary
82	8.79033135865196e-07	2.33637754532592e-06	GranulosaPrimary vs OocytePrimary
90	2.05187827280502e-07	1.43130559679631e-06	GranulosaPrimary vs OocytePrimary
91	0.000141294	0.000206821	GranulosaPrimary vs OocytePrimary
5	1.25876653806006e-05	4.38398001186435e-05	GranulosaPrimary vs OocyteSecondary
84	0.000277735	0.000459857	GranulosaPrimary vs OocyteSecondary
4	3.01973675812802e-05	6.93166846752114e-05	GranulosaPrimary vs OocyteSecondary
23	3.01973675812802e-05	6.93166846752114e-05	GranulosaPrimary vs OocyteSecondary
11	1.25876653806006e-05	4.38398001186435e-05	GranulosaPrimary vs OocyteSecondary
17	0.0232703	0.0293787	GranulosaPrimary vs OocyteSecondary
44	0.420752	0.447326	GranulosaPrimary vs OocyteSecondary
31	1.57194433326059e-05	4.53618221883771e-05	GranulosaPrimary vs OocyteSecondary
2	1.95856482740069e-05	5.34635263695864e-05	GranulosaPrimary vs OocyteSecondary
45	2.43471610179665e-05	6.14765815703655e-05	GranulosaPrimary vs OocyteSecondary
20	0.0832339	0.10252	GranulosaPrimary vs OocyteSecondary
55	1.25876653806006e-05	4.38398001186435e-05	GranulosaPrimary vs OocyteSecondary
92	0.902909	0.902909	GranulosaPrimary vs OocyteSecondary
65	0.2319	0.260244	GranulosaPrimary vs OocyteSecondary
53	0.00502054	0.00685236	GranulosaPrimary vs OocyteSecondary
18	1.25876653806006e-05	4.38398001186435e-05	GranulosaPrimary vs OocyteSecondary
7	3.01973675812802e-05	6.93166846752114e-05	GranulosaPrimary vs OocyteSecondary
14	0.000104799	0.000199712	GranulosaPrimary vs OocyteSecondary
80	0.000695739	0.00111539	GranulosaPrimary vs OocyteSecondary
22	0.000127931	0.000230733	GranulosaPrimary vs OocyteSecondary
13	0.0481324	0.0600169	GranulosaPrimary vs OocyteSecondary
3	1.25876653806006e-05	4.38398001186435e-05	GranulosaPrimary vs OocyteSecondary
16	1.25876653806006e-05	4.38398001186435e-05	GranulosaPrimary vs OocyteSecondary
41	1.25876653806006e-05	4.38398001186435e-05	GranulosaPrimary vs OocyteSecondary
93	0.0067665	0.00887554	GranulosaPrimary vs OocyteSecondary
9	0.541903	0.570127	GranulosaPrimary vs OocyteSecondary
30	0.000695739	0.00111539	GranulosaPrimary vs OocyteSecondary
25	0.00904013	0.0115576	GranulosaPrimary vs OocyteSecondary
28	0.5747	0.598399	GranulosaPrimary vs OocyteSecondary
24	0.00431036	0.00604648	GranulosaPrimary vs OocyteSecondary
8	0.000988911	0.00149075	GranulosaPrimary vs OocyteSecondary
78	0.102126	0.124274	GranulosaPrimary vs OocyteSecondary
99	0.0067665	0.00887554	GranulosaPrimary vs OocyteSecondary
38	3.01973675812802e-05	6.93166846752114e-05	GranulosaPrimary vs OocyteSecondary
73	1.25876653806006e-05	4.38398001186435e-05	GranulosaPrimary vs OocyteSecondary
42	0.420752	0.447326	GranulosaPrimary vs OocyteSecondary
59	0.00269189	0.00388402	GranulosaPrimary vs OocyteSecondary
60	0.902909	0.902909	GranulosaPrimary vs OocyteSecondary
1	0.317167	0.35202	GranulosaPrimary vs OocyteSecondary
10	4.61365392178377e-05	9.91444778936513e-05	GranulosaPrimary vs OocyteSecondary
33	1.25876653806006e-05	4.38398001186435e-05	GranulosaPrimary vs OocyteSecondary
21	0.164329	0.192991	GranulosaPrimary vs OocyteSecondary
6	0.112776	0.1356	GranulosaPrimary vs OocyteSecondary
72	1.25876653806006e-05	4.38398001186435e-05	GranulosaPrimary vs OocyteSecondary
62	0.000155816	0.000276094	GranulosaPrimary vs OocyteSecondary
19	3.7368101715457e-05	8.20473537665469e-05	GranulosaPrimary vs OocyteSecondary
34	0.714393	0.736262	GranulosaPrimary vs OocyteSecondary
61	1.95856482740069e-05	5.34635263695864e-05	GranulosaPrimary vs OocyteSecondary
58	1.25876653806006e-05	4.38398001186435e-05	GranulosaPrimary vs OocyteSecondary
15	0.0008304	0.00129031	GranulosaPrimary vs OocyteSecondary
68	1.25876653806006e-05	4.38398001186435e-05	GranulosaPrimary vs OocyteSecondary
29	1.25876653806006e-05	4.38398001186435e-05	GranulosaPrimary vs OocyteSecondary
66	1.25876653806006e-05	4.38398001186435e-05	GranulosaPrimary vs OocyteSecondary
40	2.43471610179665e-05	6.14765815703655e-05	GranulosaPrimary vs OocyteSecondary
57	1.25876653806006e-05	4.38398001186435e-05	GranulosaPrimary vs OocyteSecondary
36	0.902909	0.902909	GranulosaPrimary vs OocyteSecondary
83	3.7368101715457e-05	8.20473537665469e-05	GranulosaPrimary vs OocyteSecondary
46	1.25876653806006e-05	4.38398001186435e-05	GranulosaPrimary vs OocyteSecondary
87	0.00240509	0.00352049	GranulosaPrimary vs OocyteSecondary
101	1.17579630468153e-05	4.38398001186435e-05	GranulosaPrimary vs OocyteSecondary
12	0.000127931	0.000230733	GranulosaPrimary vs OocyteSecondary
74	1.25876653806006e-05	4.38398001186435e-05	GranulosaPrimary vs OocyteSecondary
98	4.8306284129138e-06	4.38398001186435e-05	GranulosaPrimary vs OocyteSecondary
32	1.25876653806006e-05	4.38398001186435e-05	GranulosaPrimary vs OocyteSecondary
47	1.25876653806006e-05	4.38398001186435e-05	GranulosaPrimary vs OocyteSecondary
27	0.0008304	0.00129031	GranulosaPrimary vs OocyteSecondary
50	1.57194433326059e-05	4.53618221883771e-05	GranulosaPrimary vs OocyteSecondary
67	1.25876653806006e-05	4.38398001186435e-05	GranulosaPrimary vs OocyteSecondary
43	0.00194514	0.00288911	GranulosaPrimary vs OocyteSecondary
79	1.25876653806006e-05	4.38398001186435e-05	GranulosaPrimary vs OocyteSecondary
77	1.25876653806006e-05	4.38398001186435e-05	GranulosaPrimary vs OocyteSecondary
35	5.68331691596455e-05	0.000117146	GranulosaPrimary vs OocyteSecondary
37	1.57194433326059e-05	4.53618221883771e-05	GranulosaPrimary vs OocyteSecondary
63	1.25876653806006e-05	4.38398001186435e-05	GranulosaPrimary vs OocyteSecondary
81	6.98509783644469e-05	0.000138332	GranulosaPrimary vs OocyteSecondary
49	0.00018935	0.000324141	GranulosaPrimary vs OocyteSecondary
86	0.175835	0.20413	GranulosaPrimary vs OocyteSecondary
100	0.0045803	0.00633712	GranulosaPrimary vs OocyteSecondary
96	0.213329	0.242093	GranulosaPrimary vs OocyteSecondary
39	0.136686	0.162415	GranulosaPrimary vs OocyteSecondary
54	5.68331691596455e-05	0.000117146	GranulosaPrimary vs OocyteSecondary
64	0.00431036	0.00604648	GranulosaPrimary vs OocyteSecondary
88	0.00782968	0.0101384	GranulosaPrimary vs OocyteSecondary
95	0.354193	0.388843	GranulosaPrimary vs OocyteSecondary
26	0.393153	0.426973	GranulosaPrimary vs OocyteSecondary
75	1.25876653806006e-05	4.38398001186435e-05	GranulosaPrimary vs OocyteSecondary
69	1.57194433326059e-05	4.53618221883771e-05	GranulosaPrimary vs OocyteSecondary
70	1.57194433326059e-05	4.53618221883771e-05	GranulosaPrimary vs OocyteSecondary
56	2.43471610179665e-05	6.14765815703655e-05	GranulosaPrimary vs OocyteSecondary
48	1.57194433326059e-05	4.53618221883771e-05	GranulosaPrimary vs OocyteSecondary
52	1.25876653806006e-05	4.38398001186435e-05	GranulosaPrimary vs OocyteSecondary
71	1.25876653806006e-05	4.38398001186435e-05	GranulosaPrimary vs OocyteSecondary
51	1.25876653806006e-05	4.38398001186435e-05	GranulosaPrimary vs OocyteSecondary
94	0.195988	0.22494	GranulosaPrimary vs OocyteSecondary
97	0.000224555	0.000378002	GranulosaPrimary vs OocyteSecondary
89	6.36577090158197e-05	0.000128589	GranulosaPrimary vs OocyteSecondary
85	0.000988911	0.00149075	GranulosaPrimary vs OocyteSecondary
76	0.000121666	0.000227561	GranulosaPrimary vs OocyteSecondary
82	8.56559966641601e-05	0.00016637	GranulosaPrimary vs OocyteSecondary
90	0.000165705	0.000288556	GranulosaPrimary vs OocyteSecondary
91	0.00646673	0.00870853	GranulosaPrimary vs OocyteSecondary
5	4.48742089211502e-07	4.12026827366924e-06	GranulosaPrimary vs OocyteAntral
84	0.000425151	0.000753338	GranulosaPrimary vs OocyteAntral
4	6.498909289635e-06	2.60441301419525e-05	GranulosaPrimary vs OocyteAntral
23	1.5236179001693e-06	8.54918932872775e-06	GranulosaPrimary vs OocyteAntral
11	3.67562686324232e-06	1.68744687812488e-05	GranulosaPrimary vs OocyteAntral
17	0.0183114	0.0237109	GranulosaPrimary vs OocyteAntral
44	0.100482	0.115326	GranulosaPrimary vs OocyteAntral
31	2.37565871170471e-06	1.26285015727461e-05	GranulosaPrimary vs OocyteAntral
2	3.8366426096434e-07	3.87500903573983e-06	GranulosaPrimary vs OocyteAntral
45	0.000475673	0.000828327	GranulosaPrimary vs OocyteAntral
20	0.511175	0.549241	GranulosaPrimary vs OocyteAntral
55	2.79727624754545e-07	3.67798342246166e-06	GranulosaPrimary vs OocyteAntral
92	0.765214	0.79677	GranulosaPrimary vs OocyteAntral
65	0.0131856	0.0177566	GranulosaPrimary vs OocyteAntral
53	0.199088	0.225931	GranulosaPrimary vs OocyteAntral
18	2.79727624754545e-07	3.67798342246166e-06	GranulosaPrimary vs OocyteAntral
7	2.90271158580002e-05	7.71510184646847e-05	GranulosaPrimary vs OocyteAntral
14	0.000239458	0.000456326	GranulosaPrimary vs OocyteAntral
80	0.094448	0.109647	GranulosaPrimary vs OocyteAntral
22	0.000148997	0.000307117	GranulosaPrimary vs OocyteAntral
13	1	1	GranulosaPrimary vs OocyteAntral
3	3.27741097051039e-07	3.67798342246166e-06	GranulosaPrimary vs OocyteAntral
16	1.5236179001693e-06	8.54918932872775e-06	GranulosaPrimary vs OocyteAntral
41	2.79727624754545e-07	3.67798342246166e-06	GranulosaPrimary vs OocyteAntral
93	0.000593941	0.000983411	GranulosaPrimary vs OocyteAntral
9	0.0559661	0.0681033	GranulosaPrimary vs OocyteAntral
30	0.000739128	0.00118495	GranulosaPrimary vs OocyteAntral
25	0.00189725	0.00281798	GranulosaPrimary vs OocyteAntral
28	0.232258	0.260645	GranulosaPrimary vs OocyteAntral
24	0.0121217	0.0165445	GranulosaPrimary vs OocyteAntral
8	0.000132052	0.00027786	GranulosaPrimary vs OocyteAntral
78	0.455304	0.499845	GranulosaPrimary vs OocyteAntral
99	0.788102	0.804023	GranulosaPrimary vs OocyteAntral
38	0.0599127	0.0720379	GranulosaPrimary vs OocyteAntral
73	8.59726472541081e-06	2.80104431376288e-05	GranulosaPrimary vs OocyteAntral
42	0.000916726	0.00144671	GranulosaPrimary vs OocyteAntral
59	0.0232277	0.0296962	GranulosaPrimary vs OocyteAntral
60	0.403046	0.447337	GranulosaPrimary vs OocyteAntral
1	0.094448	0.109647	GranulosaPrimary vs OocyteAntral
10	0.0559661	0.0681033	GranulosaPrimary vs OocyteAntral
33	2.79727624754545e-07	3.67798342246166e-06	GranulosaPrimary vs OocyteAntral
21	7.12958829857096e-05	0.000163656	GranulosaPrimary vs OocyteAntral
6	0.788102	0.804023	GranulosaPrimary vs OocyteAntral
72	6.28668564921278e-05	0.00015118	GranulosaPrimary vs OocyteAntral
62	8.59726472541081e-06	2.80104431376288e-05	GranulosaPrimary vs OocyteAntral
19	1.5236179001693e-06	8.54918932872775e-06	GranulosaPrimary vs OocyteAntral
34	0.0143312	0.0190454	GranulosaPrimary vs OocyteAntral
61	1.48914500796431e-05	4.55768623649683e-05	GranulosaPrimary vs OocyteAntral
58	9.69624722480201e-07	6.99514978360717e-06	GranulosaPrimary vs OocyteAntral
15	8.07863714700024e-05	0.000181321	GranulosaPrimary vs OocyteAntral
68	4.28822159007881e-05	0.000108278	GranulosaPrimary vs OocyteAntral
29	4.89588564135495e-06	2.06035187407021e-05	GranulosaPrimary vs OocyteAntral
66	0.00139611	0.00213647	GranulosaPrimary vs OocyteAntral
40	8.32590162536046e-07	6.99514978360717e-06	GranulosaPrimary vs OocyteAntral
57	3.27741097051039e-07	3.67798342246166e-06	GranulosaPrimary vs OocyteAntral
36	0.976175	0.985937	GranulosaPrimary vs OocyteAntral
83	0.0071932	0.0102326	GranulosaPrimary vs OocyteAntral
46	2.75004446300218e-06	1.3887724538161e-05	GranulosaPrimary vs OocyteAntral
87	0.0121217	0.0165445	GranulosaPrimary vs OocyteAntral
101	2.13471170987968e-05	5.98905229716244e-05	GranulosaPrimary vs OocyteAntral
12	0.0315385	0.0398173	GranulosaPrimary vs OocyteAntral
74	1.70471726597929e-05	5.06401305482082e-05	GranulosaPrimary vs OocyteAntral
98	1.29294570906134e-06	8.54918932872775e-06	GranulosaPrimary vs OocyteAntral
32	0.0078629	0.0110299	GranulosaPrimary vs OocyteAntral
47	3.27741097051039e-07	3.67798342246166e-06	GranulosaPrimary vs OocyteAntral
27	0.000212945	0.000413605	GranulosaPrimary vs OocyteAntral
50	7.47801756551112e-06	2.60441301419525e-05	GranulosaPrimary vs OocyteAntral
67	0.000425151	0.000753338	GranulosaPrimary vs OocyteAntral
43	0.0684994	0.0813934	GranulosaPrimary vs OocyteAntral
79	4.24392546075872e-06	1.86363683276796e-05	GranulosaPrimary vs OocyteAntral
77	7.47801756551112e-06	2.60441301419525e-05	GranulosaPrimary vs OocyteAntral
35	3.18069570532297e-06	1.52976317256009e-05	GranulosaPrimary vs OocyteAntral
37	0.00139611	0.00213647	GranulosaPrimary vs OocyteAntral
63	7.47801756551112e-06	2.60441301419525e-05	GranulosaPrimary vs OocyteAntral
81	3.27741097051039e-07	3.67798342246166e-06	GranulosaPrimary vs OocyteAntral
49	9.69624722480201e-07	6.99514978360717e-06	GranulosaPrimary vs OocyteAntral
86	0.0331487	0.0413336	GranulosaPrimary vs OocyteAntral
100	0.000571222	0.000977854	GranulosaPrimary vs OocyteAntral
96	0.697828	0.741901	GranulosaPrimary vs OocyteAntral
39	0.473536	0.51427	GranulosaPrimary vs OocyteAntral
54	6.28668564921278e-05	0.00015118	GranulosaPrimary vs OocyteAntral
64	0.000739128	0.00118495	GranulosaPrimary vs OocyteAntral
88	7.47801756551112e-06	2.60441301419525e-05	GranulosaPrimary vs OocyteAntral
95	0.00291897	0.00427269	GranulosaPrimary vs OocyteAntral
26	0.720067	0.757571	GranulosaPrimary vs OocyteAntral
75	0.000425151	0.000753338	GranulosaPrimary vs OocyteAntral
69	0.000212945	0.000413605	GranulosaPrimary vs OocyteAntral
70	0.000212945	0.000413605	GranulosaPrimary vs OocyteAntral
56	0.000425151	0.000753338	GranulosaPrimary vs OocyteAntral
48	7.12958829857096e-05	0.000163656	GranulosaPrimary vs OocyteAntral
52	0.000103462	0.000227166	GranulosaPrimary vs OocyteAntral
71	0.00154769	0.00233308	GranulosaPrimary vs OocyteAntral
51	0.000116936	0.000251287	GranulosaPrimary vs OocyteAntral
94	0.000593941	0.000983411	GranulosaPrimary vs OocyteAntral
97	2.20533957215553e-05	6.01998099426239e-05	GranulosaPrimary vs OocyteAntral
89	3.46489648848021e-05	8.9731934701667e-05	GranulosaPrimary vs OocyteAntral
85	0.0183114	0.0237109	GranulosaPrimary vs OocyteAntral
76	2.00768479838935e-05	5.79360470392356e-05	GranulosaPrimary vs OocyteAntral
82	1.29972140166089e-05	4.10224567399218e-05	GranulosaPrimary vs OocyteAntral
90	2.75601887044025e-07	3.67798342246166e-06	GranulosaPrimary vs OocyteAntral
91	0.00305269	0.0044046	GranulosaPrimary vs OocyteAntral
5	0.0518612	0.116399	GranulosaSecondary vs GranulosaAntral
84	0.392283	0.514553	GranulosaSecondary vs GranulosaAntral
4	0.815517	0.88567	GranulosaSecondary vs GranulosaAntral
23	0.0033963	0.0171513	GranulosaSecondary vs GranulosaAntral
11	0.00758172	0.0294521	GranulosaSecondary vs GranulosaAntral
17	0.93801	0.95696	GranulosaSecondary vs GranulosaAntral
44	0.031423	0.0813775	GranulosaSecondary vs GranulosaAntral
31	0.018321	0.0544243	GranulosaSecondary vs GranulosaAntral
2	0.896868	0.953512	GranulosaSecondary vs GranulosaAntral
45	0.00553979	0.0254327	GranulosaSecondary vs GranulosaAntral
20	0.00203599	0.0120962	GranulosaSecondary vs GranulosaAntral
55	0.18613	0.276458	GranulosaSecondary vs GranulosaAntral
92	0.0518612	0.116399	GranulosaSecondary vs GranulosaAntral
65	0.312003	0.431675	GranulosaSecondary vs GranulosaAntral
53	0.0159127	0.0518445	GranulosaSecondary vs GranulosaAntral
18	0.00119331	0.00803496	GranulosaSecondary vs GranulosaAntral
7	0.031423	0.0813775	GranulosaSecondary vs GranulosaAntral
14	1	1	GranulosaSecondary vs GranulosaAntral
80	0.93801	0.95696	GranulosaSecondary vs GranulosaAntral
22	0.1395	0.22725	GranulosaSecondary vs GranulosaAntral
13	0.00170815	0.0107827	GranulosaSecondary vs GranulosaAntral
3	0.0584328	0.118034	GranulosaSecondary vs GranulosaAntral
16	0.00883683	0.0330563	GranulosaSecondary vs GranulosaAntral
41	0.00287087	0.015261	GranulosaSecondary vs GranulosaAntral
93	0.815517	0.88567	GranulosaSecondary vs GranulosaAntral
9	0.000314073	0.00570688	GranulosaSecondary vs GranulosaAntral
30	0.18613	0.276458	GranulosaSecondary vs GranulosaAntral
25	0.00758172	0.0294521	GranulosaSecondary vs GranulosaAntral
28	0.000314073	0.00570688	GranulosaSecondary vs GranulosaAntral
24	0.000465761	0.00570688	GranulosaSecondary vs GranulosaAntral
8	0.1395	0.22725	GranulosaSecondary vs GranulosaAntral
78	0.0119165	0.0401188	GranulosaSecondary vs GranulosaAntral
99	0.0102744	0.0357832	GranulosaSecondary vs GranulosaAntral
38	0.169454	0.259316	GranulosaSecondary vs GranulosaAntral
73	0.0736564	0.143063	GranulosaSecondary vs GranulosaAntral
42	0.00648885	0.0284945	GranulosaSecondary vs GranulosaAntral
59	0.0459196	0.107858	GranulosaSecondary vs GranulosaAntral
60	0.659427	0.748338	GranulosaSecondary vs GranulosaAntral
1	0.0584328	0.118034	GranulosaSecondary vs GranulosaAntral
10	0.00553979	0.0254327	GranulosaSecondary vs GranulosaAntral
33	0.452177	0.5781	GranulosaSecondary vs GranulosaAntral
21	0.0919796	0.168908	GranulosaSecondary vs GranulosaAntral
6	0.000565038	0.00570688	GranulosaSecondary vs GranulosaAntral
72	0.0584328	0.118034	GranulosaSecondary vs GranulosaAntral
62	0.392283	0.514553	GranulosaSecondary vs GranulosaAntral
19	0.035744	0.0902537	GranulosaSecondary vs GranulosaAntral
34	0.0459196	0.107858	GranulosaSecondary vs GranulosaAntral
61	0.1395	0.22725	GranulosaSecondary vs GranulosaAntral
58	0.102427	0.181494	GranulosaSecondary vs GranulosaAntral
15	0.000465761	0.00570688	GranulosaSecondary vs GranulosaAntral
68	0.040562	0.099921	GranulosaSecondary vs GranulosaAntral
29	0.018321	0.0544243	GranulosaSecondary vs GranulosaAntral
66	0.55101	0.65473	GranulosaSecondary vs GranulosaAntral
40	0.153924	0.239174	GranulosaSecondary vs GranulosaAntral
57	0.153924	0.239174	GranulosaSecondary vs GranulosaAntral
36	0.0824059	0.154129	GranulosaSecondary vs GranulosaAntral
83	0.0210427	0.0607232	GranulosaSecondary vs GranulosaAntral
46	0.000465761	0.00570688	GranulosaSecondary vs GranulosaAntral
87	0.312003	0.431675	GranulosaSecondary vs GranulosaAntral
101	0.0549727	0.118034	GranulosaSecondary vs GranulosaAntral
12	0.000565038	0.00570688	GranulosaSecondary vs GranulosaAntral
74	0.312003	0.431675	GranulosaSecondary vs GranulosaAntral
98	0.977885	0.987663	GranulosaSecondary vs GranulosaAntral
32	0.337468	0.460598	GranulosaSecondary vs GranulosaAntral
47	0.0736564	0.143063	GranulosaSecondary vs GranulosaAntral
27	0.000993639	0.00771981	GranulosaSecondary vs GranulosaAntral
50	0.027558	0.0752258	GranulosaSecondary vs GranulosaAntral
67	0.55101	0.65473	GranulosaSecondary vs GranulosaAntral
43	0.93801	0.95696	GranulosaSecondary vs GranulosaAntral
79	0.113798	0.198165	GranulosaSecondary vs GranulosaAntral
77	0.153924	0.239174	GranulosaSecondary vs GranulosaAntral
35	0.00242068	0.0135827	GranulosaSecondary vs GranulosaAntral
37	0.0824059	0.154129	GranulosaSecondary vs GranulosaAntral
63	0.102427	0.181494	GranulosaSecondary vs GranulosaAntral
81	0.027558	0.0752258	GranulosaSecondary vs GranulosaAntral
49	0.000465761	0.00570688	GranulosaSecondary vs GranulosaAntral
86	0.00758172	0.0294521	GranulosaSecondary vs GranulosaAntral
100	0.253488	0.371048	GranulosaSecondary vs GranulosaAntral
96	0.619984	0.713373	GranulosaSecondary vs GranulosaAntral
39	0.000683742	0.00575483	GranulosaSecondary vs GranulosaAntral
54	0.000565038	0.00570688	GranulosaSecondary vs GranulosaAntral
64	0.00119331	0.00803496	GranulosaSecondary vs GranulosaAntral
88	0.000465761	0.00570688	GranulosaSecondary vs GranulosaAntral
95	0.621552	0.713373	GranulosaSecondary vs GranulosaAntral
26	0.000683742	0.00575483	GranulosaSecondary vs GranulosaAntral
75	0.264969	0.382313	GranulosaSecondary vs GranulosaAntral
69	0.55101	0.65473	GranulosaSecondary vs GranulosaAntral
70	0.55101	0.65473	GranulosaSecondary vs GranulosaAntral
56	0.018321	0.0544243	GranulosaSecondary vs GranulosaAntral
48	0.483963	0.611004	GranulosaSecondary vs GranulosaAntral
52	0.93801	0.95696	GranulosaSecondary vs GranulosaAntral
71	0.392283	0.514553	GranulosaSecondary vs GranulosaAntral
51	0.815517	0.88567	GranulosaSecondary vs GranulosaAntral
94	0.586166	0.688405	GranulosaSecondary vs GranulosaAntral
97	0.1395	0.22725	GranulosaSecondary vs GranulosaAntral
89	0.693134	0.777851	GranulosaSecondary vs GranulosaAntral
85	0.0584328	0.118034	GranulosaSecondary vs GranulosaAntral
76	0.896177	0.953512	GranulosaSecondary vs GranulosaAntral
82	0.0102744	0.0357832	GranulosaSecondary vs GranulosaAntral
90	0.420359	0.544311	GranulosaSecondary vs GranulosaAntral
91	0.51144	0.637721	GranulosaSecondary vs GranulosaAntral
5	0.505965	0.903739	GranulosaSecondary vs OocytePrimordial
84	0.115184	0.528798	GranulosaSecondary vs OocytePrimordial
4	0.0862823	0.48414	GranulosaSecondary vs OocytePrimordial
23	0.806418	0.936187	GranulosaSecondary vs OocytePrimordial
11	0.972074	0.981795	GranulosaSecondary vs OocytePrimordial
17	0.00232209	0.0770031	GranulosaSecondary vs OocytePrimordial
44	0.806418	0.936187	GranulosaSecondary vs OocytePrimordial
31	0.0106032	0.152989	GranulosaSecondary vs OocytePrimordial
2	0.59951	0.903739	GranulosaSecondary vs OocytePrimordial
45	0.195231	0.616197	GranulosaSecondary vs OocytePrimordial
20	0.0862823	0.48414	GranulosaSecondary vs OocytePrimordial
55	0.70018	0.927123	GranulosaSecondary vs OocytePrimordial
92	0.0742034	0.48414	GranulosaSecondary vs OocytePrimordial
65	0.70018	0.927123	GranulosaSecondary vs OocytePrimordial
53	0.916359	0.981795	GranulosaSecondary vs OocytePrimordial
18	0.00366572	0.0770031	GranulosaSecondary vs OocytePrimordial
7	0.551764	0.903739	GranulosaSecondary vs OocytePrimordial
14	0.151205	0.587374	GranulosaSecondary vs OocytePrimordial
80	0.649044	0.910464	GranulosaSecondary vs OocytePrimordial
22	0.551764	0.903739	GranulosaSecondary vs OocytePrimordial
13	0.70018	0.927123	GranulosaSecondary vs OocytePrimordial
3	0.972074	0.981795	GranulosaSecondary vs OocytePrimordial
16	0.649044	0.910464	GranulosaSecondary vs OocytePrimordial
41	0.115184	0.528798	GranulosaSecondary vs OocytePrimordial
93	0.00457444	0.0770031	GranulosaSecondary vs OocytePrimordial
9	0.172167	0.599617	GranulosaSecondary vs OocytePrimordial
30	0.220483	0.654964	GranulosaSecondary vs OocytePrimordial
25	0.0157143	0.198394	GranulosaSecondary vs OocytePrimordial
28	0.277826	0.758389	GranulosaSecondary vs OocytePrimordial
24	0.344562	0.8488	GranulosaSecondary vs OocytePrimordial
8	0.195231	0.616197	GranulosaSecondary vs OocytePrimordial
78	0.59951	0.903739	GranulosaSecondary vs OocytePrimordial
99	0.46225	0.897832	GranulosaSecondary vs OocytePrimordial
38	0.0388839	0.327273	GranulosaSecondary vs OocytePrimordial
73	0.099902	0.528798	GranulosaSecondary vs OocytePrimordial
42	0.806418	0.936187	GranulosaSecondary vs OocytePrimordial
59	0.649044	0.910464	GranulosaSecondary vs OocytePrimordial
60	0.649044	0.910464	GranulosaSecondary vs OocytePrimordial
1	0.70018	0.927123	GranulosaSecondary vs OocytePrimordial
10	0.752714	0.927123	GranulosaSecondary vs OocytePrimordial
33	0.0388839	0.327273	GranulosaSecondary vs OocytePrimordial
21	0.220483	0.654964	GranulosaSecondary vs OocytePrimordial
6	0.916359	0.981795	GranulosaSecondary vs OocytePrimordial
72	0.00232209	0.0770031	GranulosaSecondary vs OocytePrimordial
62	0.420727	0.897832	GranulosaSecondary vs OocytePrimordial
19	0.972074	0.981795	GranulosaSecondary vs OocytePrimordial
34	0.381479	0.896031	GranulosaSecondary vs OocytePrimordial
61	0.972074	0.981795	GranulosaSecondary vs OocytePrimordial
58	0.806418	0.936187	GranulosaSecondary vs OocytePrimordial
15	0.752714	0.927123	GranulosaSecondary vs OocytePrimordial
68	0.0862823	0.48414	GranulosaSecondary vs OocytePrimordial
29	0.132247	0.556538	GranulosaSecondary vs OocytePrimordial
66	0.505965	0.903739	GranulosaSecondary vs OocytePrimordial
40	0.806418	0.936187	GranulosaSecondary vs OocytePrimordial
57	0.46225	0.897832	GranulosaSecondary vs OocytePrimordial
36	0.649044	0.910464	GranulosaSecondary vs OocytePrimordial
83	0.0459994	0.35738	GranulosaSecondary vs OocytePrimordial
46	0.59951	0.903739	GranulosaSecondary vs OocytePrimordial
87	0.00363218	0.0770031	GranulosaSecondary vs OocytePrimordial
101	0.262289	0.735868	GranulosaSecondary vs OocytePrimordial
12	0.752714	0.927123	GranulosaSecondary vs OocytePrimordial
74	0.59951	0.903739	GranulosaSecondary vs OocytePrimordial
98	0.188882	0.616197	GranulosaSecondary vs OocytePrimordial
32	0.861052	0.955673	GranulosaSecondary vs OocytePrimordial
47	0.247996	0.715645	GranulosaSecondary vs OocytePrimordial
27	0.752714	0.927123	GranulosaSecondary vs OocytePrimordial
50	0.551764	0.903739	GranulosaSecondary vs OocytePrimordial
67	0.551764	0.903739	GranulosaSecondary vs OocytePrimordial
43	0.59951	0.903739	GranulosaSecondary vs OocytePrimordial
79	0.344562	0.8488	GranulosaSecondary vs OocytePrimordial
77	0.46225	0.897832	GranulosaSecondary vs OocytePrimordial
35	0.551764	0.903739	GranulosaSecondary vs OocytePrimordial
37	0.46225	0.897832	GranulosaSecondary vs OocytePrimordial
63	0.172167	0.599617	GranulosaSecondary vs OocytePrimordial
81	0.00457444	0.0770031	GranulosaSecondary vs OocytePrimordial
49	0.132247	0.556538	GranulosaSecondary vs OocytePrimordial
86	0.106459	0.528798	GranulosaSecondary vs OocytePrimordial
100	0.296631	0.788413	GranulosaSecondary vs OocytePrimordial
96	0.597695	0.903739	GranulosaSecondary vs OocytePrimordial
39	0.752714	0.927123	GranulosaSecondary vs OocytePrimordial
54	0.861052	0.955673	GranulosaSecondary vs OocytePrimordial
64	1	1	GranulosaSecondary vs OocytePrimordial
88	0.916359	0.981795	GranulosaSecondary vs OocytePrimordial
95	0.459913	0.897832	GranulosaSecondary vs OocytePrimordial
26	0.420727	0.897832	GranulosaSecondary vs OocytePrimordial
75	0.861052	0.955673	GranulosaSecondary vs OocytePrimordial
69	0.972074	0.981795	GranulosaSecondary vs OocytePrimordial
70	0.972074	0.981795	GranulosaSecondary vs OocytePrimordial
56	0.505965	0.903739	GranulosaSecondary vs OocytePrimordial
48	0.420727	0.897832	GranulosaSecondary vs OocytePrimordial
52	0.551764	0.903739	GranulosaSecondary vs OocytePrimordial
71	0.752714	0.927123	GranulosaSecondary vs OocytePrimordial
51	0.381479	0.896031	GranulosaSecondary vs OocytePrimordial
94	0.46225	0.897832	GranulosaSecondary vs OocytePrimordial
97	0.0742034	0.48414	GranulosaSecondary vs OocytePrimordial
89	0.166079	0.599617	GranulosaSecondary vs OocytePrimordial
85	0.310009	0.802844	GranulosaSecondary vs OocytePrimordial
76	0.149079	0.587374	GranulosaSecondary vs OocytePrimordial
82	0.861052	0.955673	GranulosaSecondary vs OocytePrimordial
90	0.022112	0.248146	GranulosaSecondary vs OocytePrimordial
91	0.03192	0.322392	GranulosaSecondary vs OocytePrimordial
5	0.32956	0.3618	GranulosaSecondary vs OocytePrimary
84	0.169131	0.198631	GranulosaSecondary vs OocytePrimary
4	0.000614799	0.00282249	GranulosaSecondary vs OocytePrimary
23	0.115256	0.145511	GranulosaSecondary vs OocytePrimary
11	0.00747293	0.0157243	GranulosaSecondary vs OocytePrimary
17	0.00125973	0.00385553	GranulosaSecondary vs OocytePrimary
44	0.0482681	0.0658795	GranulosaSecondary vs OocytePrimary
31	0.000195315	0.00271559	GranulosaSecondary vs OocytePrimary
2	0.00472806	0.0106119	GranulosaSecondary vs OocytePrimary
45	0.900524	0.900524	GranulosaSecondary vs OocytePrimary
20	0.020072	0.0343605	GranulosaSecondary vs OocytePrimary
55	0.0482681	0.0658795	GranulosaSecondary vs OocytePrimary
92	0.0296301	0.0446663	GranulosaSecondary vs OocytePrimary
65	0.531971	0.553908	GranulosaSecondary vs OocytePrimary
53	0.0379865	0.0540372	GranulosaSecondary vs OocytePrimary
18	0.000195315	0.00271559	GranulosaSecondary vs OocytePrimary
7	0.000510853	0.00271559	GranulosaSecondary vs OocytePrimary
14	0.670837	0.691372	GranulosaSecondary vs OocytePrimary
80	0.0607927	0.0797411	GranulosaSecondary vs OocytePrimary
22	0.0296301	0.0446663	GranulosaSecondary vs OocytePrimary
13	0.020072	0.0343605	GranulosaSecondary vs OocytePrimary
3	0.115256	0.145511	GranulosaSecondary vs OocytePrimary
16	0.000738157	0.00298215	GranulosaSecondary vs OocytePrimary
41	0.000510853	0.00271559	GranulosaSecondary vs OocytePrimary
93	0.00105662	0.00333496	GranulosaSecondary vs OocytePrimary
9	0.00149837	0.00445103	GranulosaSecondary vs OocytePrimary
30	0.00344456	0.00848539	GranulosaSecondary vs OocytePrimary
25	0.000288961	0.00271559	GranulosaSecondary vs OocytePrimary
28	0.000423483	0.00271559	GranulosaSecondary vs OocytePrimary
24	0.0260812	0.0405262	GranulosaSecondary vs OocytePrimary
8	0.00292989	0.00758765	GranulosaSecondary vs OocytePrimary
78	0.127259	0.154857	GranulosaSecondary vs OocytePrimary
99	0.282375	0.313405	GranulosaSecondary vs OocytePrimary
38	0.000195315	0.00271559	GranulosaSecondary vs OocytePrimary
73	0.000288961	0.00271559	GranulosaSecondary vs OocytePrimary
42	0.531971	0.553908	GranulosaSecondary vs OocytePrimary
59	0.0260812	0.0405262	GranulosaSecondary vs OocytePrimary
60	0.260589	0.295725	GranulosaSecondary vs OocytePrimary
1	0.0379865	0.0540372	GranulosaSecondary vs OocytePrimary
10	0.010024	0.0198515	GranulosaSecondary vs OocytePrimary
33	0.000510853	0.00271559	GranulosaSecondary vs OocytePrimary
21	0.409372	0.435227	GranulosaSecondary vs OocytePrimary
6	0.0758979	0.098278	GranulosaSecondary vs OocytePrimary
72	0.000195315	0.00271559	GranulosaSecondary vs OocytePrimary
62	0.220575	0.25316	GranulosaSecondary vs OocytePrimary
19	0.0133236	0.0240301	GranulosaSecondary vs OocytePrimary
34	0.409372	0.435227	GranulosaSecondary vs OocytePrimary
61	0.00643015	0.013818	GranulosaSecondary vs OocytePrimary
58	0.00472806	0.0106119	GranulosaSecondary vs OocytePrimary
15	0.00292989	0.00758765	GranulosaSecondary vs OocytePrimary
68	0.000614799	0.00282249	GranulosaSecondary vs OocytePrimary
29	0.000288961	0.00271559	GranulosaSecondary vs OocytePrimary
66	0.00105662	0.00333496	GranulosaSecondary vs OocytePrimary
40	0.00177805	0.00498842	GranulosaSecondary vs OocytePrimary
57	0.010024	0.0198515	GranulosaSecondary vs OocytePrimary
36	0.154157	0.183175	GranulosaSecondary vs OocytePrimary
83	0.000510853	0.00271559	GranulosaSecondary vs OocytePrimary
46	0.000423483	0.00271559	GranulosaSecondary vs OocytePrimary
87	0.000411672	0.00271559	GranulosaSecondary vs OocytePrimary
101	0.000444055	0.00271559	GranulosaSecondary vs OocytePrimary
12	0.0115698	0.0220482	GranulosaSecondary vs OocytePrimary
74	0.000884185	0.00318938	GranulosaSecondary vs OocytePrimary
98	0.0039665	0.00953848	GranulosaSecondary vs OocytePrimary
32	0.0115698	0.0220482	GranulosaSecondary vs OocytePrimary
47	0.000884185	0.00318938	GranulosaSecondary vs OocytePrimary
27	0.00552017	0.0121204	GranulosaSecondary vs OocytePrimary
50	0.00472806	0.0106119	GranulosaSecondary vs OocytePrimary
67	0.020072	0.0343605	GranulosaSecondary vs OocytePrimary
43	0.202309	0.234865	GranulosaSecondary vs OocytePrimary
79	0.000350228	0.00271559	GranulosaSecondary vs OocytePrimary
77	0.000423483	0.00271559	GranulosaSecondary vs OocytePrimary
35	0.140213	0.168589	GranulosaSecondary vs OocytePrimary
37	0.000884185	0.00318938	GranulosaSecondary vs OocytePrimary
63	0.00292989	0.00758765	GranulosaSecondary vs OocytePrimary
81	0.000288961	0.00271559	GranulosaSecondary vs OocytePrimary
49	0.0229059	0.0385583	GranulosaSecondary vs OocytePrimary
86	0.0243051	0.0402429	GranulosaSecondary vs OocytePrimary
100	0.0435547	0.0610976	GranulosaSecondary vs OocytePrimary
96	0.366424	0.397944	GranulosaSecondary vs OocytePrimary
39	0.0542294	0.072068	GranulosaSecondary vs OocytePrimary
54	0.000738157	0.00298215	GranulosaSecondary vs OocytePrimary
64	0.0133236	0.0240301	GranulosaSecondary vs OocytePrimary
88	0.0542294	0.072068	GranulosaSecondary vs OocytePrimary
95	0.818994	0.827184	GranulosaSecondary vs OocytePrimary
26	0.127259	0.154857	GranulosaSecondary vs OocytePrimary
75	0.0335866	0.049886	GranulosaSecondary vs OocytePrimary
69	0.0260812	0.0405262	GranulosaSecondary vs OocytePrimary
70	0.0260812	0.0405262	GranulosaSecondary vs OocytePrimary
56	0.00105662	0.00333496	GranulosaSecondary vs OocytePrimary
48	0.000738157	0.00298215	GranulosaSecondary vs OocytePrimary
52	0.00177805	0.00498842	GranulosaSecondary vs OocytePrimary
71	0.00344456	0.00848539	GranulosaSecondary vs OocytePrimary
51	0.00105662	0.00333496	GranulosaSecondary vs OocytePrimary
94	0.745181	0.760235	GranulosaSecondary vs OocytePrimary
97	0.282375	0.313405	GranulosaSecondary vs OocytePrimary
89	0.118763	0.148087	GranulosaSecondary vs OocytePrimary
85	0.0086649	0.0178603	GranulosaSecondary vs OocytePrimary
76	0.0350787	0.0513471	GranulosaSecondary vs OocytePrimary
82	0.0133236	0.0240301	GranulosaSecondary vs OocytePrimary
90	0.00023102	0.00271559	GranulosaSecondary vs OocytePrimary
91	0.000599311	0.00282249	GranulosaSecondary vs OocytePrimary
5	0.0100063	0.0215029	GranulosaSecondary vs OocyteSecondary
84	0.743059	0.833877	GranulosaSecondary vs OocyteSecondary
4	0.00760164	0.0166906	GranulosaSecondary vs OocyteSecondary
23	0.021754	0.0406881	GranulosaSecondary vs OocyteSecondary
11	0.281447	0.355327	GranulosaSecondary vs OocyteSecondary
17	0.0277377	0.0491492	GranulosaSecondary vs OocyteSecondary
44	1	1	GranulosaSecondary vs OocyteSecondary
31	0.000884567	0.00687241	GranulosaSecondary vs OocyteSecondary
2	0.00317522	0.008223	GranulosaSecondary vs OocyteSecondary
45	0.0548578	0.083949	GranulosaSecondary vs OocyteSecondary
20	0.673417	0.764214	GranulosaSecondary vs OocyteSecondary
55	0.00317522	0.008223	GranulosaSecondary vs OocyteSecondary
92	0.962649	0.982097	GranulosaSecondary vs OocyteSecondary
65	0.962649	0.982097	GranulosaSecondary vs OocyteSecondary
53	0.122258	0.173916	GranulosaSecondary vs OocyteSecondary
18	0.00123263	0.0068825	GranulosaSecondary vs OocyteSecondary
7	0.00123263	0.0068825	GranulosaSecondary vs OocyteSecondary
14	0.888275	0.944376	GranulosaSecondary vs OocyteSecondary
80	0.241706	0.312979	GranulosaSecondary vs OocyteSecondary
22	0.03509	0.0580999	GranulosaSecondary vs OocyteSecondary
13	0.0277377	0.0491492	GranulosaSecondary vs OocyteSecondary
3	0.174448	0.238098	GranulosaSecondary vs OocyteSecondary
16	0.0023353	0.00786217	GranulosaSecondary vs OocyteSecondary
41	0.000884567	0.00687241	GranulosaSecondary vs OocyteSecondary
93	0.03509	0.0580999	GranulosaSecondary vs OocyteSecondary
9	0.20609	0.273882	GranulosaSecondary vs OocyteSecondary
30	0.20609	0.273882	GranulosaSecondary vs OocyteSecondary
25	0.0130665	0.0258767	GranulosaSecondary vs OocyteSecondary
28	0.021754	0.0406881	GranulosaSecondary vs OocyteSecondary
24	0.0677987	0.102204	GranulosaSecondary vs OocyteSecondary
8	0.0548578	0.083949	GranulosaSecondary vs OocyteSecondary
78	0.00572854	0.0137758	GranulosaSecondary vs OocyteSecondary
99	0.241706	0.312979	GranulosaSecondary vs OocyteSecondary
38	0.000884567	0.00687241	GranulosaSecondary vs OocyteSecondary
73	0.000884567	0.00687241	GranulosaSecondary vs OocyteSecondary
42	0.146583	0.202806	GranulosaSecondary vs OocyteSecondary
59	0.425975	0.506159	GranulosaSecondary vs OocyteSecondary
60	0.814871	0.904418	GranulosaSecondary vs OocyteSecondary
1	0.962649	0.982097	GranulosaSecondary vs OocyteSecondary
10	0.281447	0.355327	GranulosaSecondary vs OocyteSecondary
33	0.00317522	0.008223	GranulosaSecondary vs OocyteSecondary
21	0.0548578	0.083949	GranulosaSecondary vs OocyteSecondary
6	0.101208	0.146029	GranulosaSecondary vs OocyteSecondary
72	0.000884567	0.00687241	GranulosaSecondary vs OocyteSecondary
62	0.373597	0.460162	GranulosaSecondary vs OocyteSecondary
19	0.03509	0.0580999	GranulosaSecondary vs OocyteSecondary
34	1	1	GranulosaSecondary vs OocyteSecondary
61	0.0169268	0.0328771	GranulosaSecondary vs OocyteSecondary
58	0.00170359	0.0068825	GranulosaSecondary vs OocyteSecondary
15	0.00317522	0.008223	GranulosaSecondary vs OocyteSecondary
68	0.000884567	0.00687241	GranulosaSecondary vs OocyteSecondary
29	0.000884567	0.00687241	GranulosaSecondary vs OocyteSecondary
66	0.00170359	0.0068825	GranulosaSecondary vs OocyteSecondary
40	0.00317522	0.008223	GranulosaSecondary vs OocyteSecondary
57	0.000884567	0.00687241	GranulosaSecondary vs OocyteSecondary
36	0.888275	0.944376	GranulosaSecondary vs OocyteSecondary
83	0.00760164	0.0166906	GranulosaSecondary vs OocyteSecondary
46	0.000884567	0.00687241	GranulosaSecondary vs OocyteSecondary
87	0.00152202	0.0068825	GranulosaSecondary vs OocyteSecondary
101	0.00109428	0.0068825	GranulosaSecondary vs OocyteSecondary
12	0.482405	0.560034	GranulosaSecondary vs OocyteSecondary
74	0.000884567	0.00687241	GranulosaSecondary vs OocyteSecondary
98	0.00408604	0.0103173	GranulosaSecondary vs OocyteSecondary
32	0.0277377	0.0491492	GranulosaSecondary vs OocyteSecondary
47	0.0023353	0.00786217	GranulosaSecondary vs OocyteSecondary
27	0.00428223	0.0105489	GranulosaSecondary vs OocyteSecondary
50	0.0130665	0.0258767	GranulosaSecondary vs OocyteSecondary
67	0.0023353	0.00786217	GranulosaSecondary vs OocyteSecondary
43	0.673417	0.764214	GranulosaSecondary vs OocyteSecondary
79	0.000884567	0.00687241	GranulosaSecondary vs OocyteSecondary
77	0.000884567	0.00687241	GranulosaSecondary vs OocyteSecondary
35	0.373597	0.460162	GranulosaSecondary vs OocyteSecondary
37	0.00170359	0.0068825	GranulosaSecondary vs OocyteSecondary
63	0.00317522	0.008223	GranulosaSecondary vs OocyteSecondary
81	0.0130665	0.0258767	GranulosaSecondary vs OocyteSecondary
49	0.03509	0.0580999	GranulosaSecondary vs OocyteSecondary
86	0.133793	0.187682	GranulosaSecondary vs OocyteSecondary
100	0.0742741	0.110319	GranulosaSecondary vs OocyteSecondary
96	0.425018	0.506159	GranulosaSecondary vs OocyteSecondary
39	0.482405	0.560034	GranulosaSecondary vs OocyteSecondary
54	0.000884567	0.00687241	GranulosaSecondary vs OocyteSecondary
64	0.0130665	0.0258767	GranulosaSecondary vs OocyteSecondary
88	0.0548578	0.083949	GranulosaSecondary vs OocyteSecondary
95	0.887111	0.944376	GranulosaSecondary vs OocyteSecondary
26	0.962649	0.982097	GranulosaSecondary vs OocyteSecondary
75	0.00760164	0.0166906	GranulosaSecondary vs OocyteSecondary
69	0.00317522	0.008223	GranulosaSecondary vs OocyteSecondary
70	0.00317522	0.008223	GranulosaSecondary vs OocyteSecondary
56	0.00317522	0.008223	GranulosaSecondary vs OocyteSecondary
48	0.00123263	0.0068825	GranulosaSecondary vs OocyteSecondary
52	0.00170359	0.0068825	GranulosaSecondary vs OocyteSecondary
71	0.00170359	0.0068825	GranulosaSecondary vs OocyteSecondary
51	0.00170359	0.0068825	GranulosaSecondary vs OocyteSecondary
94	0.425975	0.506159	GranulosaSecondary vs OocyteSecondary
97	0.888275	0.944376	GranulosaSecondary vs OocyteSecondary
89	0.00161116	0.0068825	GranulosaSecondary vs OocyteSecondary
85	0.101208	0.146029	GranulosaSecondary vs OocyteSecondary
76	0.00228684	0.00786217	GranulosaSecondary vs OocyteSecondary
82	0.0548578	0.083949	GranulosaSecondary vs OocyteSecondary
90	0.00699147	0.0164218	GranulosaSecondary vs OocyteSecondary
91	0.00209931	0.00786217	GranulosaSecondary vs OocyteSecondary
5	0.012298	0.0318487	GranulosaSecondary vs OocyteAntral
84	0.80857	0.850683	GranulosaSecondary vs OocyteAntral
4	0.012298	0.0318487	GranulosaSecondary vs OocyteAntral
23	0.00334429	0.0116473	GranulosaSecondary vs OocyteAntral
11	0.187157	0.286407	GranulosaSecondary vs OocyteAntral
17	0.0165842	0.0389535	GranulosaSecondary vs OocyteAntral
44	0.80857	0.850683	GranulosaSecondary vs OocyteAntral
31	0.00092947	0.00668459	GranulosaSecondary vs OocyteAntral
2	0.000629153	0.00644507	GranulosaSecondary vs OocyteAntral
45	0.726378	0.815157	GranulosaSecondary vs OocyteAntral
20	0.978524	0.978524	GranulosaSecondary vs OocyteAntral
55	0.000421248	0.00607801	GranulosaSecondary vs OocyteAntral
92	0.535825	0.668127	GranulosaSecondary vs OocyteAntral
65	0.500962	0.632464	GranulosaSecondary vs OocyteAntral
53	0.609027	0.723667	GranulosaSecondary vs OocyteAntral
18	0.000226098	0.00577853	GranulosaSecondary vs OocyteAntral
7	0.0191827	0.044033	GranulosaSecondary vs OocyteAntral
14	0.68637	0.787765	GranulosaSecondary vs OocyteAntral
80	0.500962	0.632464	GranulosaSecondary vs OocyteAntral
22	0.0899043	0.168154	GranulosaSecondary vs OocyteAntral
13	0.269731	0.378372	GranulosaSecondary vs OocyteAntral
3	0.647222	0.76011	GranulosaSecondary vs OocyteAntral
16	0.0221304	0.0496704	GranulosaSecondary vs OocyteAntral
41	0.000343279	0.00577853	GranulosaSecondary vs OocyteAntral
93	0.0165842	0.0389535	GranulosaSecondary vs OocyteAntral
9	0.0165842	0.0389535	GranulosaSecondary vs OocyteAntral
30	0.124934	0.210306	GranulosaSecondary vs OocyteAntral
25	0.00280792	0.0109077	GranulosaSecondary vs OocyteAntral
28	0.00902377	0.0276182	GranulosaSecondary vs OocyteAntral
24	0.0292244	0.060238	GranulosaSecondary vs OocyteAntral
8	0.112235	0.198873	GranulosaSecondary vs OocyteAntral
78	0.225758	0.330457	GranulosaSecondary vs OocyteAntral
99	0.767146	0.842193	GranulosaSecondary vs OocyteAntral
38	0.153663	0.246348	GranulosaSecondary vs OocyteAntral
73	0.00235123	0.010325	GranulosaSecondary vs OocyteAntral
42	0.00902377	0.0276182	GranulosaSecondary vs OocyteAntral
59	0.935635	0.964277	GranulosaSecondary vs OocyteAntral
60	0.726378	0.815157	GranulosaSecondary vs OocyteAntral
1	0.80857	0.850683	GranulosaSecondary vs OocyteAntral
10	0.68637	0.787765	GranulosaSecondary vs OocyteAntral
33	0.00655135	0.0213447	GranulosaSecondary vs OocyteAntral
21	0.00076575	0.00644507	GranulosaSecondary vs OocyteAntral
6	0.978524	0.978524	GranulosaSecondary vs OocyteAntral
72	0.00334429	0.0116473	GranulosaSecondary vs OocyteAntral
62	0.319247	0.435729	GranulosaSecondary vs OocyteAntral
19	0.0105484	0.0295941	GranulosaSecondary vs OocyteAntral
34	0.609027	0.723667	GranulosaSecondary vs OocyteAntral
61	0.124934	0.210306	GranulosaSecondary vs OocyteAntral
58	0.012298	0.0318487	GranulosaSecondary vs OocyteAntral
15	0.00235123	0.010325	GranulosaSecondary vs OocyteAntral
68	0.0105484	0.0295941	GranulosaSecondary vs OocyteAntral
29	0.00196352	0.00991576	GranulosaSecondary vs OocyteAntral
66	0.467339	0.605144	GranulosaSecondary vs OocyteAntral
40	0.00076575	0.00644507	GranulosaSecondary vs OocyteAntral
57	0.00196352	0.00991576	GranulosaSecondary vs OocyteAntral
36	0.609027	0.723667	GranulosaSecondary vs OocyteAntral
83	0.0292244	0.060238	GranulosaSecondary vs OocyteAntral
46	0.000515513	0.00644507	GranulosaSecondary vs OocyteAntral
87	0.00235123	0.010325	GranulosaSecondary vs OocyteAntral
101	0.00109362	0.00668459	GranulosaSecondary vs OocyteAntral
12	0.978524	0.978524	GranulosaSecondary vs OocyteAntral
74	0.0105484	0.0295941	GranulosaSecondary vs OocyteAntral
98	0.0161197	0.0389535	GranulosaSecondary vs OocyteAntral
32	0.374363	0.497509	GranulosaSecondary vs OocyteAntral
47	0.00655135	0.0213447	GranulosaSecondary vs OocyteAntral
27	0.00280792	0.0109077	GranulosaSecondary vs OocyteAntral
50	0.0292244	0.060238	GranulosaSecondary vs OocyteAntral
67	0.225758	0.330457	GranulosaSecondary vs OocyteAntral
43	0.100577	0.184695	GranulosaSecondary vs OocyteAntral
79	0.00112513	0.00668459	GranulosaSecondary vs OocyteAntral
77	0.00163531	0.00917591	GranulosaSecondary vs OocyteAntral
35	0.169792	0.267952	GranulosaSecondary vs OocyteAntral
37	0.0632518	0.120536	GranulosaSecondary vs OocyteAntral
63	0.0334526	0.0675743	GranulosaSecondary vs OocyteAntral
81	0.000343279	0.00577853	GranulosaSecondary vs OocyteAntral
49	0.000226098	0.00577853	GranulosaSecondary vs OocyteAntral
86	0.112058	0.198873	GranulosaSecondary vs OocyteAntral
100	0.0556174	0.108026	GranulosaSecondary vs OocyteAntral
96	0.205577	0.3099	GranulosaSecondary vs OocyteAntral
39	0.767146	0.842193	GranulosaSecondary vs OocyteAntral
54	0.00280792	0.0109077	GranulosaSecondary vs OocyteAntral
64	0.00334429	0.0116473	GranulosaSecondary vs OocyteAntral
88	0.000226098	0.00577853	GranulosaSecondary vs OocyteAntral
95	0.13824	0.228889	GranulosaSecondary vs OocyteAntral
26	0.850537	0.88561	GranulosaSecondary vs OocyteAntral
75	0.80857	0.850683	GranulosaSecondary vs OocyteAntral
69	0.269731	0.378372	GranulosaSecondary vs OocyteAntral
70	0.269731	0.378372	GranulosaSecondary vs OocyteAntral
56	0.0254643	0.0559108	GranulosaSecondary vs OocyteAntral
48	0.0434943	0.0861357	GranulosaSecondary vs OocyteAntral
52	0.187157	0.286407	GranulosaSecondary vs OocyteAntral
71	0.609027	0.723667	GranulosaSecondary vs OocyteAntral
51	0.153663	0.246348	GranulosaSecondary vs OocyteAntral
94	0.124934	0.210306	GranulosaSecondary vs OocyteAntral
97	0.346106	0.46609	GranulosaSecondary vs OocyteAntral
89	0.00107039	0.00668459	GranulosaSecondary vs OocyteAntral
85	0.467339	0.605144	GranulosaSecondary vs OocyteAntral
76	0.000831512	0.00646021	GranulosaSecondary vs OocyteAntral
82	0.319247	0.435729	GranulosaSecondary vs OocyteAntral
90	0.000269414	0.00577853	GranulosaSecondary vs OocyteAntral
91	0.000742985	0.00644507	GranulosaSecondary vs OocyteAntral
5	0.000454346	0.00124024	GranulosaAntral vs OocytePrimordial
84	0.199336	0.279624	GranulosaAntral vs OocytePrimordial
4	0.00171361	0.00432687	GranulosaAntral vs OocytePrimordial
23	1.99351347356407e-07	6.71149536099905e-06	GranulosaAntral vs OocytePrimordial
11	4.40500224070993e-06	2.11859631577001e-05	GranulosaAntral vs OocytePrimordial
17	4.02804926864317e-07	6.78054960221599e-06	GranulosaAntral vs OocytePrimordial
44	0.000200787	0.000563319	GranulosaAntral vs OocytePrimordial
31	0.0331505	0.0577276	GranulosaAntral vs OocytePrimordial
2	0.643293	0.706224	GranulosaAntral vs OocytePrimordial
45	6.9851465785927e-07	7.83888671597626e-06	GranulosaAntral vs OocytePrimordial
20	0.0740605	0.116877	GranulosaAntral vs OocytePrimordial
55	0.0253448	0.0474041	GranulosaAntral vs OocytePrimordial
92	0.863431	0.880874	GranulosaAntral vs OocytePrimordial
65	0.00266869	0.00626831	GranulosaAntral vs OocytePrimordial
53	4.86455822832407e-05	0.000181971	GranulosaAntral vs OocytePrimordial
18	0.00524115	0.0110283	GranulosaAntral vs OocytePrimordial
7	0.051773	0.0830012	GranulosaAntral vs OocytePrimordial
14	2.31693510434605e-06	1.37653203258207e-05	GranulosaAntral vs OocytePrimordial
80	0.134876	0.197427	GranulosaAntral vs OocytePrimordial
22	0.624444	0.693064	GranulosaAntral vs OocytePrimordial
13	4.99889570406863e-06	2.29494757323151e-05	GranulosaAntral vs OocytePrimordial
3	0.00266869	0.00626831	GranulosaAntral vs OocytePrimordial
16	0.00244561	0.00602455	GranulosaAntral vs OocytePrimordial
41	0.0486691	0.0805833	GranulosaAntral vs OocytePrimordial
93	1.78340177537722e-06	1.28359961554952e-05	GranulosaAntral vs OocytePrimordial
9	4.02804926864317e-07	6.78054960221599e-06	GranulosaAntral vs OocytePrimordial
30	0.740807	0.779391	GranulosaAntral vs OocytePrimordial
25	0.321024	0.421084	GranulosaAntral vs OocytePrimordial
28	3.41359544919985e-06	1.72386570184592e-05	GranulosaAntral vs OocytePrimordial
24	0.000200787	0.000563319	GranulosaAntral vs OocytePrimordial
8	0.605837	0.679884	GranulosaAntral vs OocytePrimordial
78	9.49041199729718e-05	0.000330528	GranulosaAntral vs OocytePrimordial
99	0.0290224	0.0523441	GranulosaAntral vs OocytePrimordial
38	0.115363	0.171349	GranulosaAntral vs OocytePrimordial
73	0.720906	0.774591	GranulosaAntral vs OocytePrimordial
42	0.000200787	0.000563319	GranulosaAntral vs OocytePrimordial
59	0.00782539	0.0161299	GranulosaAntral vs OocytePrimordial
60	0.90521	0.914262	GranulosaAntral vs OocytePrimordial
1	9.49041199729718e-05	0.000330528	GranulosaAntral vs OocytePrimordial
10	1.70639408775305e-05	6.89383211452233e-05	GranulosaAntral vs OocytePrimordial
33	0.0253448	0.0474041	GranulosaAntral vs OocytePrimordial
21	2.63819164641283e-06	1.48031864604275e-05	GranulosaAntral vs OocytePrimordial
6	9.16117563183266e-07	8.41162489831908e-06	GranulosaAntral vs OocytePrimordial
72	1.51381309507271e-05	6.37063010843098e-05	GranulosaAntral vs OocytePrimordial
62	0.00345409	0.00775252	GranulosaAntral vs OocytePrimordial
19	2.16381086699386e-05	8.4055729833223e-05	GranulosaAntral vs OocytePrimordial
34	1.49749649791779e-07	6.71149536099905e-06	GranulosaAntral vs OocytePrimordial
61	0.00317154	0.00728013	GranulosaAntral vs OocytePrimordial
58	0.051773	0.0830012	GranulosaAntral vs OocytePrimordial
15	9.16117563183266e-07	8.41162489831908e-06	GranulosaAntral vs OocytePrimordial
68	0.499802	0.586977	GranulosaAntral vs OocytePrimordial
29	0.36126	0.461864	GranulosaAntral vs OocytePrimordial
66	0.450735	0.555174	GranulosaAntral vs OocytePrimordial
40	0.172935	0.24952	GranulosaAntral vs OocytePrimordial
57	0.190227	0.270604	GranulosaAntral vs OocytePrimordial
36	0.000162627	0.000513293	GranulosaAntral vs OocytePrimordial
83	0.863431	0.880874	GranulosaAntral vs OocytePrimordial
46	0.000610439	0.00162248	GranulosaAntral vs OocytePrimordial
87	2.99009241584518e-06	1.58947017894928e-05	GranulosaAntral vs OocytePrimordial
101	0.687566	0.746711	GranulosaAntral vs OocytePrimordial
12	6.09321693822348e-07	7.83888671597626e-06	GranulosaAntral vs OocytePrimordial
74	0.863431	0.880874	GranulosaAntral vs OocytePrimordial
98	0.0173855	0.0351187	GranulosaAntral vs OocytePrimordial
32	0.260729	0.360735	GranulosaAntral vs OocytePrimordial
47	0.321024	0.421084	GranulosaAntral vs OocytePrimordial
27	2.0334251335438e-06	1.28359961554952e-05	GranulosaAntral vs OocytePrimordial
50	0.000985551	0.00255232	GranulosaAntral vs OocytePrimordial
67	0.0486691	0.0805833	GranulosaAntral vs OocytePrimordial
43	0.321024	0.421084	GranulosaAntral vs OocytePrimordial
79	0.56939	0.653504	GranulosaAntral vs OocytePrimordial
77	0.499802	0.586977	GranulosaAntral vs OocytePrimordial
35	2.0334251335438e-06	1.28359961554952e-05	GranulosaAntral vs OocytePrimordial
37	0.103639	0.158599	GranulosaAntral vs OocytePrimordial
63	0.34751	0.449981	GranulosaAntral vs OocytePrimordial
81	0.00375937	0.00825427	GranulosaAntral vs OocytePrimordial
49	4.02804926864317e-07	6.78054960221599e-06	GranulosaAntral vs OocytePrimordial
86	5.64781995007056e-06	2.48012963024837e-05	GranulosaAntral vs OocytePrimordial
100	0.000112901	0.000380098	GranulosaAntral vs OocytePrimordial
96	0.0438914	0.0751361	GranulosaAntral vs OocytePrimordial
39	6.9851465785927e-07	7.83888671597626e-06	GranulosaAntral vs OocytePrimordial
54	0.000180763	0.000553243	GranulosaAntral vs OocytePrimordial
64	2.0334251335438e-06	1.28359961554952e-05	GranulosaAntral vs OocytePrimordial
88	1.36902345954571e-06	1.15226141178431e-05	GranulosaAntral vs OocytePrimordial
95	0.442055	0.551204	GranulosaAntral vs OocytePrimordial
26	7.2371757882046e-08	6.71149536099905e-06	GranulosaAntral vs OocytePrimordial
75	0.115363	0.171349	GranulosaAntral vs OocytePrimordial
69	0.466781	0.561248	GranulosaAntral vs OocytePrimordial
70	0.466781	0.561248	GranulosaAntral vs OocytePrimordial
56	0.0253448	0.0474041	GranulosaAntral vs OocytePrimordial
48	1	1	GranulosaAntral vs OocytePrimordial
52	0.587483	0.666694	GranulosaAntral vs OocytePrimordial
71	0.272114	0.371399	GranulosaAntral vs OocytePrimordial
51	0.551567	0.640325	GranulosaAntral vs OocytePrimordial
94	0.0220775	0.043722	GranulosaAntral vs OocytePrimordial
97	0.740807	0.779391	GranulosaAntral vs OocytePrimordial
89	0.0937646	0.145696	GranulosaAntral vs OocytePrimordial
85	0.435007	0.549196	GranulosaAntral vs OocytePrimordial
76	0.0306256	0.0542664	GranulosaAntral vs OocytePrimordial
82	0.0271299	0.0498203	GranulosaAntral vs OocytePrimordial
90	0.000124694	0.000406261	GranulosaAntral vs OocytePrimordial
91	0.00429907	0.00923844	GranulosaAntral vs OocytePrimordial
5	0.0331716	0.0440833	GranulosaAntral vs OocytePrimary
84	0.332046	0.368535	GranulosaAntral vs OocytePrimary
4	2.37253587245146e-09	6.77059784266395e-08	GranulosaAntral vs OocytePrimary
23	0.000163248	0.000305333	GranulosaAntral vs OocytePrimary
11	0.86501	0.89149	GranulosaAntral vs OocytePrimary
17	2.02326615110828e-08	1.2771867578871e-07	GranulosaAntral vs OocytePrimary
44	0.453255	0.497595	GranulosaAntral vs OocytePrimary
31	3.421077311134e-09	6.91057616849069e-08	GranulosaAntral vs OocytePrimary
2	7.42134815926665e-07	2.14158904024552e-06	GranulosaAntral vs OocytePrimary
45	2.10294080607081e-07	7.86655634863525e-07	GranulosaAntral vs OocytePrimary
20	0.312495	0.354629	GranulosaAntral vs OocytePrimary
55	0.00905422	0.0128799	GranulosaAntral vs OocytePrimary
92	0.555191	0.590255	GranulosaAntral vs OocytePrimary
65	0.218697	0.256842	GranulosaAntral vs OocytePrimary
53	0.0012379	0.00195356	GranulosaAntral vs OocytePrimary
18	2.02326615110828e-08	1.2771867578871e-07	GranulosaAntral vs OocytePrimary
7	6.07187478532364e-05	0.000125155	GranulosaAntral vs OocytePrimary
14	0.0300068	0.0404092	GranulosaAntral vs OocytePrimary
80	0.00261248	0.00393821	GranulosaAntral vs OocytePrimary
22	0.0135113	0.0186937	GranulosaAntral vs OocytePrimary
13	0.0257474	0.0351418	GranulosaAntral vs OocytePrimary
3	0.568678	0.598296	GranulosaAntral vs OocytePrimary
16	6.60732952588048e-05	0.000130851	GranulosaAntral vs OocytePrimary
41	1.95472967458352e-05	4.20058930070075e-05	GranulosaAntral vs OocytePrimary
93	6.24728424786004e-09	7.88719636292331e-08	GranulosaAntral vs OocytePrimary
9	0.00361429	0.00536828	GranulosaAntral vs OocytePrimary
30	1.66781313184582e-06	4.10851527601044e-06	GranulosaAntral vs OocytePrimary
25	3.97815702207426e-07	1.33931286409833e-06	GranulosaAntral vs OocytePrimary
28	0.960122	0.960122	GranulosaAntral vs OocytePrimary
24	8.58702893994373e-06	2.01695330914958e-05	GranulosaAntral vs OocytePrimary
8	9.82127666625706e-08	4.31282149257375e-07	GranulosaAntral vs OocytePrimary
78	0.0643135	0.0811959	GranulosaAntral vs OocytePrimary
99	1.80209621613981e-08	1.2771867578871e-07	GranulosaAntral vs OocytePrimary
38	7.03864243034925e-09	7.89892094961416e-08	GranulosaAntral vs OocytePrimary
73	1.6044783701327e-08	1.24655627218002e-07	GranulosaAntral vs OocytePrimary
42	6.60732952588048e-05	0.000130851	GranulosaAntral vs OocytePrimary
59	0.502858	0.546114	GranulosaAntral vs OocytePrimary
60	0.541862	0.582213	GranulosaAntral vs OocytePrimary
1	0.0465909	0.0611128	GranulosaAntral vs OocytePrimary
10	0.944194	0.953636	GranulosaAntral vs OocytePrimary
33	2.09841037566631e-09	6.77059784266395e-08	GranulosaAntral vs OocytePrimary
21	4.41810064539087e-07	1.43944569414348e-06	GranulosaAntral vs OocytePrimary
6	0.000483021	0.000855879	GranulosaAntral vs OocytePrimary
72	2.68142488818374e-09	6.77059784266395e-08	GranulosaAntral vs OocytePrimary
62	0.0801183	0.0999006	GranulosaAntral vs OocytePrimary
19	0.332046	0.368535	GranulosaAntral vs OocytePrimary
34	0.000138967	0.000269916	GranulosaAntral vs OocytePrimary
61	0.00093296	0.00157048	GranulosaAntral vs OocytePrimary
58	0.00560563	0.00808812	GranulosaAntral vs OocytePrimary
15	0.152717	0.181464	GranulosaAntral vs OocytePrimary
68	5.54273758818926e-09	7.88719636292331e-08	GranulosaAntral vs OocytePrimary
29	1.69510039713657e-07	6.58481308118436e-07	GranulosaAntral vs OocytePrimary
66	1.09625234961913e-07	4.61339530464718e-07	GranulosaAntral vs OocytePrimary
40	4.50035578965371e-08	2.27267967377513e-07	GranulosaAntral vs OocytePrimary
57	0.00093296	0.00157048	GranulosaAntral vs OocytePrimary
36	0.121142	0.149211	GranulosaAntral vs OocytePrimary
83	4.01933742563529e-08	2.13659515783771e-07	GranulosaAntral vs OocytePrimary
46	0.00410472	0.00600836	GranulosaAntral vs OocytePrimary
87	6.13209024765057e-09	7.88719636292331e-08	GranulosaAntral vs OocytePrimary
101	0.000303596	0.000547557	GranulosaAntral vs OocytePrimary
12	0.00093296	0.00157048	GranulosaAntral vs OocytePrimary
74	5.44300354571164e-07	1.71794799411524e-06	GranulosaAntral vs OocytePrimary
98	1.08144343794896e-06	2.8006612110986e-06	GranulosaAntral vs OocytePrimary
32	1.03370619144483e-05	2.37282557581653e-05	GranulosaAntral vs OocytePrimary
47	7.92715325319531e-09	8.00642478572726e-08	GranulosaAntral vs OocytePrimary
27	0.582319	0.606333	GranulosaAntral vs OocytePrimary
50	0.00107547	0.00175198	GranulosaAntral vs OocytePrimary
67	0.0012379	0.00195356	GranulosaAntral vs OocytePrimary
43	0.00107547	0.00175198	GranulosaAntral vs OocytePrimary
79	6.69529016547235e-07	1.98889501974326e-06	GranulosaAntral vs OocytePrimary
77	1.50930295829274e-06	3.81098996968918e-06	GranulosaAntral vs OocytePrimary
35	0.0120731	0.0169359	GranulosaAntral vs OocytePrimary
37	1.63254546055262e-05	3.58450198947422e-05	GranulosaAntral vs OocytePrimary
63	1.6044783701327e-08	1.24655627218002e-07	GranulosaAntral vs OocytePrimary
81	5.63540519520798e-08	2.71036154626669e-07	GranulosaAntral vs OocytePrimary
49	2.09841037566631e-09	6.77059784266395e-08	GranulosaAntral vs OocytePrimary
86	1.51657428100209e-07	6.12696009524846e-07	GranulosaAntral vs OocytePrimary
100	3.1313696022054e-08	1.8604019401338e-07	GranulosaAntral vs OocytePrimary
96	0.00130479	0.00202744	GranulosaAntral vs OocytePrimary
[truncated: 830 more rows]

## Sheet: Table S9
Table S9: Top 25 significant pathways per comparison
subsystem	p_value	fdr_value	comparison	ratio_pathways		subsystem	#Sig Comparisons
Selenoamino acid metabolism	3.28E-10	8.78E-09	GranulosaAntral vs OocyteAntral	2.7795		Vitamin B6 metabolism	12
Androgen and estrogen synthesis and metabolism	4.39E-10	8.78E-09	GranulosaAntral vs OocyteAntral	1.79054		Thiamine metabolism	10
Alkaloid synthesis	4.39E-10	8.78E-09	GranulosaAntral vs OocyteAntral	1.52498		Protein modification	10
Protein assembly	4.39E-10	8.78E-09	GranulosaAntral vs OocyteAntral	1.31808		Blood group synthesis	10
Nucleotide salvage pathway	3.04E-10	8.78E-09	GranulosaAntral vs OocyteAntral	0.58467		Glyoxylate and dicarboxylate metabolism	9
Thiamine metabolism	4.29E-09	2.27E-08	GranulosaAntral vs OocyteAntral	1.02227		O-glycan metabolism	9
Vitamin B6 metabolism	4.54E-09	2.27E-08	GranulosaAntral vs OocyteAntral	0.919417		Cytochrome metabolism	9
Protein modification	4.53E-09	2.27E-08	GranulosaAntral vs OocyteAntral	0.486084		CoA catabolism	9
Hyaluronan metabolism	4.50E-09	2.27E-08	GranulosaAntral vs OocyteAntral	0.474641		Androgen and estrogen synthesis and metabolism	8
Histidine metabolism	4.54E-09	2.27E-08	GranulosaAntral vs OocyteAntral	0.419425		Transport, nuclear	8
Tetrahydrobiopterin metabolism	4.54E-09	2.27E-08	GranulosaAntral vs OocyteAntral	0.401491		Glutathione metabolism	8
Transport, nuclear	4.54E-09	2.27E-08	GranulosaAntral vs OocyteAntral	0.395724		CoA synthesis	8
Vitamin B2 metabolism	4.54E-09	2.27E-08	GranulosaAntral vs OocyteAntral	0.38297		Vitamin A metabolism	8
Folate metabolism	4.54E-09	2.27E-08	GranulosaAntral vs OocyteAntral	0.329128		Selenoamino acid metabolism	7
ROS detoxification	4.54E-09	2.27E-08	GranulosaAntral vs OocyteAntral	0.323876		Nucleotide salvage pathway	7
Glyoxylate and dicarboxylate metabolism	4.54E-09	2.27E-08	GranulosaAntral vs OocyteAntral	0.239532		Histidine metabolism	7
Transport, golgi apparatus	4.54E-09	2.27E-08	GranulosaAntral vs OocyteAntral	0.196965		Tetrahydrobiopterin metabolism	7
Pentose phosphate pathway	4.54E-09	2.27E-08	GranulosaAntral vs OocyteAntral	0.190052		Eicosanoid metabolism	7
Inositol phosphate metabolism	4.54E-09	2.27E-08	GranulosaAntral vs OocyteAntral	0.159284		Tyrosine metabolism	7
Miscellaneous	4.54E-09	2.27E-08	GranulosaAntral vs OocyteAntral	0.143947		Phenylalanine metabolism	7
Glutathione metabolism	5.87E-09	2.45E-08	GranulosaAntral vs OocyteAntral	0.364644		Glycine, serine, alanine, and threonine metabolism	7
O-glycan metabolism	5.87E-09	2.45E-08	GranulosaAntral vs OocyteAntral	0.29797		Bile acid synthesis	7
Eicosanoid metabolism	5.87E-09	2.45E-08	GranulosaAntral vs OocyteAntral	0.157386		Alkaloid synthesis	6
Glycerophospholipid metabolism	5.17E-09	2.45E-08	GranulosaAntral vs OocyteAntral	0.148416		Protein assembly	6
Limonene and pinene degradation	6.66E-09	2.47E-08	GranulosaAntral vs OocyteAntral	0.167561		Folate metabolism	6
Nucleotide salvage pathway	3.30E-09	3.30E-07	GranulosaPrimary vs GranulosaAntral	0.58467		ROS detoxification	6
Selenoamino acid metabolism	6.69E-08	2.44E-06	GranulosaPrimary vs GranulosaAntral	2.7795		Heme degradation	6
Androgen and estrogen synthesis and metabolism	1.29E-07	2.44E-06	GranulosaPrimary vs GranulosaAntral	1.79054		D-alanine metabolism	6
Thiamine metabolism	8.74E-08	2.44E-06	GranulosaPrimary vs GranulosaAntral	1.02227		Leukotriene metabolism	6
Protein modification	2.19E-07	2.44E-06	GranulosaPrimary vs GranulosaAntral	0.486084		Drug metabolism	6
Hyaluronan metabolism	2.17E-07	2.44E-06	GranulosaPrimary vs GranulosaAntral	0.474641		Glycosphingolipid metabolism	6
Transport, nuclear	2.20E-07	2.44E-06	GranulosaPrimary vs GranulosaAntral	0.395724		Sphingolipid metabolism	6
CoA synthesis	2.20E-07	2.44E-06	GranulosaPrimary vs GranulosaAntral	0.320694		Nucleotide metabolism	6
Fructose and mannose metabolism	2.20E-07	2.44E-06	GranulosaPrimary vs GranulosaAntral	0.181565		Biotin metabolism	6
Tyrosine metabolism	2.99E-07	2.99E-06	GranulosaPrimary vs GranulosaAntral	0.284009		Lipoate metabolism	6
Phenylalanine metabolism	3.49E-07	3.17E-06	GranulosaPrimary vs GranulosaAntral	0.2565		Taurine and hypotaurine metabolism	6
Citric acid cycle	5.49E-07	4.57E-06	GranulosaPrimary vs GranulosaAntral	0.187823		Vitamin B2 metabolism	5
Cytochrome metabolism	7.06E-07	5.43E-06	GranulosaPrimary vs GranulosaAntral	0.724583		Transport, golgi apparatus	5
Fatty acid oxidation	1.15E-06	8.21E-06	GranulosaPrimary vs GranulosaAntral	0.113536		Citric acid cycle	5
Pyruvate metabolism	1.33E-06	8.86E-06	GranulosaPrimary vs GranulosaAntral	0.189302		Pyruvate metabolism	5
Vitamin A metabolism	1.77E-06	1.11E-05	GranulosaPrimary vs GranulosaAntral	0.492294		Arachidonic acid metabolism	5
Purine catabolism	2.05E-06	1.14E-05	GranulosaPrimary vs GranulosaAntral	0.493446		Exchange/demand reaction	5
Pyrimidine synthesis	2.05E-06	1.14E-05	GranulosaPrimary vs GranulosaAntral	0.180083		Transport, peroxisomal	5
Folate metabolism	2.36E-06	1.24E-05	GranulosaPrimary vs GranulosaAntral	0.329128		Pyrimidine catabolism	5
Propanoate metabolism	2.72E-06	1.36E-05	GranulosaPrimary vs GranulosaAntral	0.159903		Vitamin C metabolism	5
ROS detoxification	4.75E-06	2.26E-05	GranulosaPrimary vs GranulosaAntral	0.323876		Triacylglycerol synthesis	5
Eicosanoid metabolism	8.19E-06	3.72E-05	GranulosaPrimary vs GranulosaAntral	0.157386		Hyaluronan metabolism	4
Heme synthesis	1.07E-05	4.66E-05	GranulosaPrimary vs GranulosaAntral	0.365686		Inositol phosphate metabolism	4
Pentose phosphate pathway	1.22E-05	5.10E-05	GranulosaPrimary vs GranulosaAntral	0.190052		Heme synthesis	4
Arachidonic acid metabolism	1.81E-05	7.25E-05	GranulosaPrimary vs GranulosaAntral	0.327923		Transport, extracellular	4
Selenoamino acid metabolism	1.39E-05	0.000703534	GranulosaPrimary vs GranulosaSecondary	2.7795		N-glycan degradation	4
Thiamine metabolism	1.41E-05	0.000703534	GranulosaPrimary vs GranulosaSecondary	1.02227		Nucleotide sugar metabolism	4
Androgen and estrogen synthesis and metabolism	7.36E-05	0.00245295	GranulosaPrimary vs GranulosaSecondary	1.79054		Keratan sulfate synthesis	4
Vitamin B6 metabolism	0.000531573	0.00379695	GranulosaPrimary vs GranulosaSecondary	0.919417		Fatty acid synthesis	4
Cytochrome metabolism	0.000455688	0.00379695	GranulosaPrimary vs GranulosaSecondary	0.724583		Purine catabolism	3
Heme degradation	0.000531573	0.00379695	GranulosaPrimary vs GranulosaSecondary	0.615677		NAD metabolism	3
D-alanine metabolism	0.000457686	0.00379695	GranulosaPrimary vs GranulosaSecondary	0.541658		N-glycan metabolism	3
Protein modification	0.000531573	0.00379695	GranulosaPrimary vs GranulosaSecondary	0.486084		Linoleate metabolism	3
Transport, nuclear	0.000531573	0.00379695	GranulosaPrimary vs GranulosaSecondary	0.395724		Starch and sucrose metabolism	3
CoA catabolism	0.000531573	0.00379695	GranulosaPrimary vs GranulosaSecondary	0.379944		Chondroitin synthesis	3
Arachidonic acid metabolism	0.000531573	0.00379695	GranulosaPrimary vs GranulosaSecondary	0.327923		Pentose phosphate pathway	2
Leukotriene metabolism	0.000531573	0.00379695	GranulosaPrimary vs GranulosaSecondary	0.274132		Glycerophospholipid metabolism	2
Transport, extracellular	0.000531573	0.00379695	GranulosaPrimary vs GranulosaSecondary	0.250698		Limonene and pinene degradation	2
Eicosanoid metabolism	0.000531573	0.00379695	GranulosaPrimary vs GranulosaSecondary	0.157386		Ubiquinone synthesis	2
O-glycan metabolism	0.000707979	0.00471986	GranulosaPrimary vs GranulosaSecondary	0.29797		Aminoacyl-tRNA biosynthesis	2
Folate metabolism	0.000937568	0.00493457	GranulosaPrimary vs GranulosaSecondary	0.329128		Butanoate metabolism	2
Drug metabolism	0.000937568	0.00493457	GranulosaPrimary vs GranulosaSecondary	0.26911		Phosphatidylinositol phosphate metabolism	2
Glycosphingolipid metabolism	0.000937568	0.00493457	GranulosaPrimary vs GranulosaSecondary	0.225091		Protein degradation	2
Sphingolipid metabolism	0.000937568	0.00493457	GranulosaPrimary vs GranulosaSecondary	0.210812		Lysine metabolism	2
Glutathione metabolism	0.00123457	0.00617285	GranulosaPrimary vs GranulosaSecondary	0.364644		Vitamin D metabolism	2
Nucleotide salvage pathway	0.00161646	0.00673524	GranulosaPrimary vs GranulosaSecondary	0.58467		Glutamate metabolism	2
Purine catabolism	0.00161646	0.00673524	GranulosaPrimary vs GranulosaSecondary	0.493446		Miscellaneous	1
NAD metabolism	0.00161646	0.00673524	GranulosaPrimary vs GranulosaSecondary	0.351125		Fructose and mannose metabolism	1
Nucleotide metabolism	0.00161646	0.00673524	GranulosaPrimary vs GranulosaSecondary	0.1739		Fatty acid oxidation	1
Biotin metabolism	0.00210453	0.00779454	GranulosaPrimary vs GranulosaSecondary	0.408385		Pyrimidine synthesis	1
Androgen and estrogen synthesis and metabolism	7.82E-10	4.65E-08	GranulosaPrimary vs OocytePrimary	1.79054		Propanoate metabolism	1
Alkaloid synthesis	1.88E-09	4.65E-08	GranulosaPrimary vs OocytePrimary	1.52498		Glycolysis/gluconeogenesis	1
Lipoate metabolism	1.86E-09	4.65E-08	GranulosaPrimary vs OocytePrimary	0.80001		C5-branched dibasic acid metabolism	1
Heme degradation	1.88E-09	4.65E-08	GranulosaPrimary vs OocytePrimary	0.615677		Keratan sulfate degradation	1
Thiamine metabolism	8.00E-08	1.26E-06	GranulosaPrimary vs OocytePrimary	1.02227		Transport, mitochondrial	1
Purine catabolism	2.03E-07	1.26E-06	GranulosaPrimary vs OocytePrimary	0.493446		Chondroitin sulfate degradation	1
Histidine metabolism	1.75E-07	1.26E-06	GranulosaPrimary vs OocytePrimary	0.419425		Galactose metabolism	1
Tetrahydrobiopterin metabolism	2.03E-07	1.26E-06	GranulosaPrimary vs OocytePrimary	0.401491		Beta-Alanine metabolism	1
Transport, nuclear	2.03E-07	1.26E-06	GranulosaPrimary vs OocytePrimary	0.395724		Cholesterol metabolism	1
N-glycan degradation	2.03E-07	1.26E-06	GranulosaPrimary vs OocytePrimary	0.349801
Folate metabolism	1.75E-07	1.26E-06	GranulosaPrimary vs OocytePrimary	0.329128
CoA synthesis	2.03E-07	1.26E-06	GranulosaPrimary vs OocytePrimary	0.320694
N-glycan metabolism	2.03E-07	1.26E-06	GranulosaPrimary vs OocytePrimary	0.269113
Glyoxylate and dicarboxylate metabolism	2.03E-07	1.26E-06	GranulosaPrimary vs OocytePrimary	0.239532
Pyruvate metabolism	1.75E-07	1.26E-06	GranulosaPrimary vs OocytePrimary	0.189302
Citric acid cycle	1.75E-07	1.26E-06	GranulosaPrimary vs OocytePrimary	0.187823
NAD metabolism	2.36E-07	1.38E-06	GranulosaPrimary vs OocytePrimary	0.351125
Blood group synthesis	2.74E-07	1.43E-06	GranulosaPrimary vs OocytePrimary	0.456745
O-glycan metabolism	2.74E-07	1.43E-06	GranulosaPrimary vs OocytePrimary	0.29797
Glutathione metabolism	3.18E-07	1.43E-06	GranulosaPrimary vs OocytePrimary	0.364644
Ubiquinone synthesis	3.18E-07	1.43E-06	GranulosaPrimary vs OocytePrimary	0.297095
Exchange/demand reaction	3.18E-07	1.43E-06	GranulosaPrimary vs OocytePrimary	0.296511
Vitamin B6 metabolism	4.27E-07	1.84E-06	GranulosaPrimary vs OocytePrimary	0.919417
Glycolysis/gluconeogenesis	5.71E-07	2.36E-06	GranulosaPrimary vs OocytePrimary	0.108484
Biotin metabolism	1.17E-06	4.45E-06	GranulosaPrimary vs OocytePrimary	0.408385
Nucleotide salvage pathway	4.64E-08	4.64E-06	GranulosaPrimordial vs GranulosaAntral	0.58467
Selenoamino acid metabolism	1.89E-05	0.000170379	GranulosaPrimordial vs GranulosaAntral	2.7795
Androgen and estrogen synthesis and metabolism	2.81E-05	0.000170379	GranulosaPrimordial vs GranulosaAntral	1.79054
Alkaloid synthesis	2.81E-05	0.000170379	GranulosaPrimordial vs GranulosaAntral	1.52498
Vitamin B6 metabolism	3.24E-05	0.000170379	GranulosaPrimordial vs GranulosaAntral	0.919417
Cytochrome metabolism	3.18E-05	0.000170379	GranulosaPrimordial vs GranulosaAntral	0.724583
Nucleotide sugar metabolism	2.81E-05	0.000170379	GranulosaPrimordial vs GranulosaAntral	0.516973
Protein modification	3.22E-05	0.000170379	GranulosaPrimordial vs GranulosaAntral	0.486084
Blood group synthesis	2.81E-05	0.000170379	GranulosaPrimordial vs GranulosaAntral	0.456745
Biotin metabolism	3.22E-05	0.000170379	GranulosaPrimordial vs GranulosaAntral	0.408385
Tetrahydrobiopterin metabolism	2.81E-05	0.000170379	GranulosaPrimordial vs GranulosaAntral	0.401491
Transport, nuclear	3.24E-05	0.000170379	GranulosaPrimordial vs GranulosaAntral	0.395724
CoA catabolism	3.22E-05	0.000170379	GranulosaPrimordial vs GranulosaAntral	0.379944
Glutathione metabolism	3.24E-05	0.000170379	GranulosaPrimordial vs GranulosaAntral	0.364644
ROS detoxification	3.24E-05	0.000170379	GranulosaPrimordial vs GranulosaAntral	0.323876
CoA synthesis	3.18E-05	0.000170379	GranulosaPrimordial vs GranulosaAntral	0.320694
Phenylalanine metabolism	3.24E-05	0.000170379	GranulosaPrimordial vs GranulosaAntral	0.2565
Sphingolipid metabolism	3.24E-05	0.000170379	GranulosaPrimordial vs GranulosaAntral	0.210812
Nucleotide metabolism	3.24E-05	0.000170379	GranulosaPrimordial vs GranulosaAntral	0.1739
O-glycan metabolism	3.91E-05	0.000177843	GranulosaPrimordial vs GranulosaAntral	0.29797
Tyrosine metabolism	3.91E-05	0.000177843	GranulosaPrimordial vs GranulosaAntral	0.284009
Glycine, serine, alanine, and threonine metabolism	3.91E-05	0.000177843	GranulosaPrimordial vs GranulosaAntral	0.177246
Hyaluronan metabolism	4.65E-05	0.000196676	GranulosaPrimordial vs GranulosaAntral	0.474641
Glycosphingolipid metabolism	4.72E-05	0.000196676	GranulosaPrimordial vs GranulosaAntral	0.225091
Glyoxylate and dicarboxylate metabolism	5.68E-05	0.000227373	GranulosaPrimordial vs GranulosaAntral	0.239532
Thiamine metabolism	5.44E-06	0.000538503	GranulosaPrimordial vs GranulosaPrimary	1.02227
Androgen and estrogen synthesis and metabolism	1.35E-05	0.000666248	GranulosaPrimordial vs GranulosaPrimary	1.79054
Alkaloid synthesis	8.75E-05	0.000867521	GranulosaPrimordial vs GranulosaPrimary	1.52498
Vitamin B6 metabolism	0.00012268	0.000867521	GranulosaPrimordial vs GranulosaPrimary	0.919417
Cytochrome metabolism	0.00010187	0.000867521	GranulosaPrimordial vs GranulosaPrimary	0.724583
Taurine and hypotaurine metabolism	0.000117546	0.000867521	GranulosaPrimordial vs GranulosaPrimary	0.629672
Nucleotide sugar metabolism	7.53E-05	0.000867521	GranulosaPrimordial vs GranulosaPrimary	0.516973
Blood group synthesis	8.75E-05	0.000867521	GranulosaPrimordial vs GranulosaPrimary	0.456745
Biotin metabolism	0.000120794	0.000867521	GranulosaPrimordial vs GranulosaPrimary	0.408385
Tetrahydrobiopterin metabolism	8.75E-05	0.000867521	GranulosaPrimordial vs GranulosaPrimary	0.401491
CoA catabolism	0.000120794	0.000867521	GranulosaPrimordial vs GranulosaPrimary	0.379944
Glutathione metabolism	0.00012268	0.000867521	GranulosaPrimordial vs GranulosaPrimary	0.364644
ROS detoxification	0.00012268	0.000867521	GranulosaPrimordial vs GranulosaPrimary	0.323876
Glycine, serine, alanine, and threonine metabolism	0.00012268	0.000867521	GranulosaPrimordial vs GranulosaPrimary	0.177246
CoA synthesis	0.000153386	0.00101235	GranulosaPrimordial vs GranulosaPrimary	0.320694
Protein modification	0.000205946	0.00107309	GranulosaPrimordial vs GranulosaPrimary	0.486084
Vitamin B2 metabolism	0.000205946	0.00107309	GranulosaPrimordial vs GranulosaPrimary	0.38297
O-glycan metabolism	0.000205946	0.00107309	GranulosaPrimordial vs GranulosaPrimary	0.29797
Sphingolipid metabolism	0.000205946	0.00107309	GranulosaPrimordial vs GranulosaPrimary	0.210812
Transport, nuclear	0.000265259	0.00125051	GranulosaPrimordial vs GranulosaPrimary	0.395724
Glycosphingolipid metabolism	0.000265259	0.00125051	GranulosaPrimordial vs GranulosaPrimary	0.225091
Nucleotide metabolism	0.000340309	0.00153139	GranulosaPrimordial vs GranulosaPrimary	0.1739
Phenylalanine metabolism	0.000701837	0.00302095	GranulosaPrimordial vs GranulosaPrimary	0.2565
Keratan sulfate synthesis	0.00111506	0.00459963	GranulosaPrimordial vs GranulosaPrimary	0.165686
Histidine metabolism	0.00174413	0.00664111	GranulosaPrimordial vs GranulosaPrimary	0.419425
Selenoamino acid metabolism	0.00076733	0.0130007	GranulosaPrimordial vs GranulosaSecondary	2.7795
Androgen and estrogen synthesis and metabolism	0.000780043	0.0130007	GranulosaPrimordial vs GranulosaSecondary	1.79054
Alkaloid synthesis	0.000780043	0.0130007	GranulosaPrimordial vs GranulosaSecondary	1.52498
Nucleotide sugar metabolism	0.00076733	0.0130007	GranulosaPrimordial vs GranulosaSecondary	0.516973
Blood group synthesis	0.000780043	0.0130007	GranulosaPrimordial vs GranulosaSecondary	0.456745
Tetrahydrobiopterin metabolism	0.000780043	0.0130007	GranulosaPrimordial vs GranulosaSecondary	0.401491
Vitamin B6 metabolism	0.00241465	0.0134147	GranulosaPrimordial vs GranulosaSecondary	0.919417
Taurine and hypotaurine metabolism	0.00213209	0.0134147	GranulosaPrimordial vs GranulosaSecondary	0.629672
Linoleate metabolism	0.00241465	0.0134147	GranulosaPrimordial vs GranulosaSecondary	0.553168
D-alanine metabolism	0.00150944	0.0134147	GranulosaPrimordial vs GranulosaSecondary	0.541658
Biotin metabolism	0.00230937	0.0134147	GranulosaPrimordial vs GranulosaSecondary	0.408385
CoA catabolism	0.00230937	0.0134147	GranulosaPrimordial vs GranulosaSecondary	0.379944
Glutathione metabolism	0.00241465	0.0134147	GranulosaPrimordial vs GranulosaSecondary	0.364644
CoA synthesis	0.00215687	0.0134147	GranulosaPrimordial vs GranulosaSecondary	0.320694
Transport, peroxisomal	0.00241465	0.0134147	GranulosaPrimordial vs GranulosaSecondary	0.271462
N-glycan metabolism	0.00241465	0.0134147	GranulosaPrimordial vs GranulosaSecondary	0.269113
Drug metabolism	0.00241465	0.0134147	GranulosaPrimordial vs GranulosaSecondary	0.26911
Glycine, serine, alanine, and threonine metabolism	0.00241465	0.0134147	GranulosaPrimordial vs GranulosaSecondary	0.177246
Thiamine metabolism	0.00297061	0.0156348	GranulosaPrimordial vs GranulosaSecondary	1.02227
Arachidonic acid metabolism	0.00367561	0.0175029	GranulosaPrimordial vs GranulosaSecondary	0.327923
Bile acid synthesis	0.00367561	0.0175029	GranulosaPrimordial vs GranulosaSecondary	0.268505
Vitamin B2 metabolism	0.00813202	0.0325281	GranulosaPrimordial vs GranulosaSecondary	0.38297
ROS detoxification	0.00813202	0.0325281	GranulosaPrimordial vs GranulosaSecondary	0.323876
Exchange/demand reaction	0.00813202	0.0325281	GranulosaPrimordial vs GranulosaSecondary	0.296511
Pyrimidine catabolism	0.00813202	0.0325281	GranulosaPrimordial vs GranulosaSecondary	0.188622
Protein assembly	2.04E-06	9.88E-05	GranulosaPrimordial vs OocytePrimordial	1.31808
Lipoate metabolism	2.00E-06	9.88E-05	GranulosaPrimordial vs OocytePrimordial	0.80001
Thiamine metabolism	7.87E-05	0.000544257	GranulosaPrimordial vs OocytePrimordial	1.02227
Vitamin B6 metabolism	8.42E-05	0.000544257	GranulosaPrimordial vs OocytePrimordial	0.919417
Taurine and hypotaurine metabolism	8.13E-05	0.000544257	GranulosaPrimordial vs OocytePrimordial	0.629672
Linoleate metabolism	8.42E-05	0.000544257	GranulosaPrimordial vs OocytePrimordial	0.553168
Nucleotide sugar metabolism	6.38E-05	0.000544257	GranulosaPrimordial vs OocytePrimordial	0.516973
Blood group synthesis	6.41E-05	0.000544257	GranulosaPrimordial vs OocytePrimordial	0.456745
Biotin metabolism	8.31E-05	0.000544257	GranulosaPrimordial vs OocytePrimordial	0.408385
Tetrahydrobiopterin metabolism	6.41E-05	0.000544257	GranulosaPrimordial vs OocytePrimordial	0.401491
CoA catabolism	8.31E-05	0.000544257	GranulosaPrimordial vs OocytePrimordial	0.379944
CoA synthesis	8.15E-05	0.000544257	GranulosaPrimordial vs OocytePrimordial	0.320694
N-glycan metabolism	8.42E-05	0.000544257	GranulosaPrimordial vs OocytePrimordial	0.269113
Bile acid synthesis	8.42E-05	0.000544257	GranulosaPrimordial vs OocytePrimordial	0.268505
Glycine, serine, alanine, and threonine metabolism	8.42E-05	0.000544257	GranulosaPrimordial vs OocytePrimordial	0.177246
Folate metabolism	0.000107077	0.000649155	GranulosaPrimordial vs OocytePrimordial	0.329128
Vitamin C metabolism	0.00013579	0.000731756	GranulosaPrimordial vs OocytePrimordial	0.310864
Nucleotide metabolism	0.00013579	0.000731756	GranulosaPrimordial vs OocytePrimordial	0.1739
Transport, peroxisomal	0.000171648	0.000832491	GranulosaPrimordial vs OocytePrimordial	0.271462
Drug metabolism	0.000171648	0.000832491	GranulosaPrimordial vs OocytePrimordial	0.26911
Ubiquinone synthesis	0.000215672	0.000996198	GranulosaPrimordial vs OocytePrimordial	0.297095
Histidine metabolism	0.000654583	0.00253978	GranulosaPrimordial vs OocytePrimordial	0.419425
Glutathione metabolism	0.000654583	0.00253978	GranulosaPrimordial vs OocytePrimordial	0.364644
Citric acid cycle	0.000654583	0.00253978	GranulosaPrimordial vs OocytePrimordial	0.187823
Aminoacyl-tRNA biosynthesis	0.000654583	0.00253978	GranulosaPrimordial vs OocytePrimordial	0.117887
Nucleotide salvage pathway	1.13E-07	1.13E-05	GranulosaSecondary vs GranulosaAntral	0.58467
Selenoamino acid metabolism	0.000143685	0.00116469	GranulosaSecondary vs GranulosaAntral	2.7795
Thiamine metabolism	0.000191167	0.00116469	GranulosaSecondary vs GranulosaAntral	1.02227
Cytochrome metabolism	0.000209644	0.00116469	GranulosaSecondary vs GranulosaAntral	0.724583
Linoleate metabolism	0.000209644	0.00116469	GranulosaSecondary vs GranulosaAntral	0.553168
D-alanine metabolism	0.000197949	0.00116469	GranulosaSecondary vs GranulosaAntral	0.541658
Vitamin A metabolism	0.000209644	0.00116469	GranulosaSecondary vs GranulosaAntral	0.492294
Protein modification	0.000208283	0.00116469	GranulosaSecondary vs GranulosaAntral	0.486084
Hyaluronan metabolism	0.000206252	0.00116469	GranulosaSecondary vs GranulosaAntral	0.474641
Transport, nuclear	0.000209644	0.00116469	GranulosaSecondary vs GranulosaAntral	0.395724
CoA catabolism	0.000209644	0.00116469	GranulosaSecondary vs GranulosaAntral	0.379944
Tyrosine metabolism	0.000209644	0.00116469	GranulosaSecondary vs GranulosaAntral	0.284009
Leukotriene metabolism	0.000209644	0.00116469	GranulosaSecondary vs GranulosaAntral	0.274132
Phenylalanine metabolism	0.000209644	0.00116469	GranulosaSecondary vs GranulosaAntral	0.2565
Transport, extracellular	0.000209644	0.00116469	GranulosaSecondary vs GranulosaAntral	0.250698
Glycosphingolipid metabolism	0.000209644	0.00116469	GranulosaSecondary vs GranulosaAntral	0.225091
Sphingolipid metabolism	0.000209644	0.00116469	GranulosaSecondary vs GranulosaAntral	0.210812
Nucleotide metabolism	0.000209644	0.00116469	GranulosaSecondary vs GranulosaAntral	0.1739
O-glycan metabolism	0.000256927	0.00128463	GranulosaSecondary vs GranulosaAntral	0.29797
Bile acid synthesis	0.000256927	0.00128463	GranulosaSecondary vs GranulosaAntral	0.268505
Fatty acid synthesis	0.000314073	0.00149559	GranulosaSecondary vs GranulosaAntral	0.185143
Butanoate metabolism	0.000382955	0.00159565	GranulosaSecondary vs GranulosaAntral	0.574224
Glutathione metabolism	0.000382955	0.00159565	GranulosaSecondary vs GranulosaAntral	0.364644
Phosphatidylinositol phosphate metabolism	0.000382955	0.00159565	GranulosaSecondary vs GranulosaAntral	0.196331
Glyoxylate and dicarboxylate metabolism	0.000465761	0.00186305	GranulosaSecondary vs GranulosaAntral	0.239532
Selenoamino acid metabolism	7.40E-05	0.00187144	GranulosaSecondary vs OocyteSecondary	2.7795
Androgen and estrogen synthesis and metabolism	7.49E-05	0.00187144	GranulosaSecondary vs OocyteSecondary	1.79054
Alkaloid synthesis	7.49E-05	0.00187144	GranulosaSecondary vs OocyteSecondary	1.52498
Protein assembly	7.40E-05	0.00187144	GranulosaSecondary vs OocyteSecondary	1.31808
Vitamin B6 metabolism	0.000884567	0.00402076	GranulosaSecondary vs OocyteSecondary	0.919417
Nucleotide salvage pathway	0.000884567	0.00402076	GranulosaSecondary vs OocyteSecondary	0.58467
Butanoate metabolism	0.000884567	0.00402076	GranulosaSecondary vs OocyteSecondary	0.574224
D-alanine metabolism	0.000707635	0.00402076	GranulosaSecondary vs OocyteSecondary	0.541658
Vitamin A metabolism	0.000884567	0.00402076	GranulosaSecondary vs OocyteSecondary	0.492294
Histidine metabolism	0.000884567	0.00402076	GranulosaSecondary vs OocyteSecondary	0.419425
Tetrahydrobiopterin metabolism	0.000884567	0.00402076	GranulosaSecondary vs OocyteSecondary	0.401491
Vitamin B2 metabolism	0.000884567	0.00402076	GranulosaSecondary vs OocyteSecondary	0.38297
Arachidonic acid metabolism	0.000884567	0.00402076	GranulosaSecondary vs OocyteSecondary	0.327923
CoA synthesis	0.000884567	0.00402076	GranulosaSecondary vs OocyteSecondary	0.320694
Vitamin C metabolism	0.000884567	0.00402076	GranulosaSecondary vs OocyteSecondary	0.310864
C5-branched dibasic acid metabolism	0.000884567	0.00402076	GranulosaSecondary vs OocyteSecondary	0.269693
Glyoxylate and dicarboxylate metabolism	0.000884567	0.00402076	GranulosaSecondary vs OocyteSecondary	0.239532
Citric acid cycle	0.000884567	0.00402076	GranulosaSecondary vs OocyteSecondary	0.187823
Glycine, serine, alanine, and threonine metabolism	0.000884567	0.00402076	GranulosaSecondary vs OocyteSecondary	0.177246
Nucleotide metabolism	0.000884567	0.00402076	GranulosaSecondary vs OocyteSecondary	0.1739
Inositol phosphate metabolism	0.000884567	0.00402076	GranulosaSecondary vs OocyteSecondary	0.159284
Keratan sulfate degradation	0.000884567	0.00402076	GranulosaSecondary vs OocyteSecondary	0.140823
Triacylglycerol synthesis	0.00123263	0.00535924	GranulosaSecondary vs OocyteSecondary	0.224807
Transport, golgi apparatus	0.0023353	0.00973041	GranulosaSecondary vs OocyteSecondary	0.196965
Eicosanoid metabolism	0.00317522	0.010949	GranulosaSecondary vs OocyteSecondary	0.157386
Lipoate metabolism	1.65E-10	7.99E-09	OocytePrimary vs OocyteAntral	0.80001
Heme degradation	1.65E-10	7.99E-09	OocytePrimary vs OocyteAntral	0.615677
Protein assembly	2.80E-10	9.04E-09	OocytePrimary vs OocyteAntral	1.31808
Vitamin B6 metabolism	3.16E-09	5.11E-08	OocytePrimary vs OocyteAntral	0.919417
Heme synthesis	3.16E-09	5.11E-08	OocytePrimary vs OocyteAntral	0.365686
Exchange/demand reaction	3.16E-09	5.11E-08	OocytePrimary vs OocyteAntral	0.296511
Tyrosine metabolism	4.60E-09	6.37E-08	OocytePrimary vs OocyteAntral	0.284009
Starch and sucrose metabolism	6.66E-09	8.08E-08	OocytePrimary vs OocyteAntral	0.237503
Transport, peroxisomal	1.09E-08	1.17E-07	OocytePrimary vs OocyteAntral	0.271462
ROS detoxification	1.56E-08	1.51E-07	OocytePrimary vs OocyteAntral	0.323876
Triacylglycerol synthesis	4.53E-08	3.66E-07	OocytePrimary vs OocyteAntral	0.224807
Pyruvate metabolism	4.53E-08	3.66E-07	OocytePrimary vs OocyteAntral	0.189302
Inositol phosphate metabolism	7.19E-08	5.36E-07	OocytePrimary vs OocyteAntral	0.159284
Taurine and hypotaurine metabolism	1.01E-07	6.55E-07	OocytePrimary vs OocyteAntral	0.629672
Histidine metabolism	1.01E-07	6.55E-07	OocytePrimary vs OocyteAntral	0.419425
Keratan sulfate synthesis	1.13E-07	6.87E-07	OocytePrimary vs OocyteAntral	0.165686
Leukotriene metabolism	1.59E-07	9.07E-07	OocytePrimary vs OocyteAntral	0.274132
Vitamin C metabolism	1.78E-07	9.57E-07	OocytePrimary vs OocyteAntral	0.310864
Chondroitin synthesis	1.99E-07	1.01E-06	OocytePrimary vs OocyteAntral	0.154151
Blood group synthesis	2.77E-07	1.28E-06	OocytePrimary vs OocyteAntral	0.456745
Transport, mitochondrial	2.77E-07	1.28E-06	OocytePrimary vs OocyteAntral	0.182296
Pyrimidine catabolism	8.12E-07	3.58E-06	OocytePrimary vs OocyteAntral	0.188622
Transport, golgi apparatus	1.37E-06	5.78E-06	OocytePrimary vs OocyteAntral	0.196965
Drug metabolism	2.53E-06	9.83E-06	OocytePrimary vs OocyteAntral	0.26911
Aminoacyl-tRNA biosynthesis	2.53E-06	9.83E-06	OocytePrimary vs OocyteAntral	0.117887
Lipoate metabolism	5.49E-09	2.66E-07	OocytePrimary vs OocyteSecondary	0.80001
Heme degradation	5.47E-09	2.66E-07	OocytePrimary vs OocyteSecondary	0.615677
Protein assembly	6.18E-07	1.33E-05	OocytePrimary vs OocyteSecondary	1.31808
Vitamin B6 metabolism	1.23E-06	1.33E-05	OocytePrimary vs OocyteSecondary	0.919417
Protein modification	1.23E-06	1.33E-05	OocytePrimary vs OocyteSecondary	0.486084
Heme synthesis	1.23E-06	1.33E-05	OocytePrimary vs OocyteSecondary	0.365686
O-glycan metabolism	1.23E-06	1.33E-05	OocytePrimary vs OocyteSecondary	0.29797
Exchange/demand reaction	1.23E-06	1.33E-05	OocytePrimary vs OocyteSecondary	0.296511
Triacylglycerol synthesis	1.23E-06	1.33E-05	OocytePrimary vs OocyteSecondary	0.224807
Chondroitin synthesis	1.45E-06	1.41E-05	OocytePrimary vs OocyteSecondary	0.154151
Drug metabolism	2.00E-06	1.62E-05	OocytePrimary vs OocyteSecondary	0.26911
Inositol phosphate metabolism	2.00E-06	1.62E-05	OocytePrimary vs OocyteSecondary	0.159284
Pyrimidine catabolism	3.23E-06	2.41E-05	OocytePrimary vs OocyteSecondary	0.188622
Cytochrome metabolism	4.41E-06	2.68E-05	OocytePrimary vs OocyteSecondary	0.724583
D-alanine metabolism	4.41E-06	2.68E-05	OocytePrimary vs OocyteSecondary	0.541658
Keratan sulfate synthesis	4.41E-06	2.68E-05	OocytePrimary vs OocyteSecondary	0.165686
Blood group synthesis	5.15E-06	2.78E-05	OocytePrimary vs OocyteSecondary	0.456745
N-glycan degradation	5.15E-06	2.78E-05	OocytePrimary vs OocyteSecondary	0.349801
CoA catabolism	7.01E-06	3.09E-05	OocytePrimary vs OocyteSecondary	0.379944
Transport, peroxisomal	7.01E-06	3.09E-05	OocytePrimary vs OocyteSecondary	0.271462
Glyoxylate and dicarboxylate metabolism	7.01E-06	3.09E-05	OocytePrimary vs OocyteSecondary	0.239532
Pyruvate metabolism	7.01E-06	3.09E-05	OocytePrimary vs OocyteSecondary	0.189302
Vitamin A metabolism	8.15E-06	3.30E-05	OocytePrimary vs OocyteSecondary	0.492294
Fatty acid synthesis	8.15E-06	3.30E-05	OocytePrimary vs OocyteSecondary	0.185143
Glycerophospholipid metabolism	1.72E-05	6.66E-05	OocytePrimary vs OocyteSecondary	0.148416
Thiamine metabolism	1.49E-07	1.20E-06	OocytePrimordial vs OocyteAntral	1.02227
Vitamin B6 metabolism	9.55E-08	1.20E-06	OocytePrimordial vs OocyteAntral	0.919417
Lipoate metabolism	2.83E-08	1.20E-06	OocytePrimordial vs OocyteAntral	0.80001
Cytochrome metabolism	8.71E-08	1.20E-06	OocytePrimordial vs OocyteAntral	0.724583
Vitamin A metabolism	9.55E-08	1.20E-06	OocytePrimordial vs OocyteAntral	0.492294
Protein modification	1.29E-07	1.20E-06	OocytePrimordial vs OocyteAntral	0.486084
Blood group synthesis	1.50E-07	1.20E-06	OocytePrimordial vs OocyteAntral	0.456745
Vitamin C metabolism	1.29E-07	1.20E-06	OocytePrimordial vs OocyteAntral	0.310864
Tyrosine metabolism	9.55E-08	1.20E-06	OocytePrimordial vs OocyteAntral	0.284009
Leukotriene metabolism	1.11E-07	1.20E-06	OocytePrimordial vs OocyteAntral	0.274132
Bile acid synthesis	9.55E-08	1.20E-06	OocytePrimordial vs OocyteAntral	0.268505
Eicosanoid metabolism	1.50E-07	1.20E-06	OocytePrimordial vs OocyteAntral	0.157386
Phenylalanine metabolism	3.60E-07	2.66E-06	OocytePrimordial vs OocyteAntral	0.2565
Chondroitin sulfate degradation	4.80E-07	3.29E-06	OocytePrimordial vs OocyteAntral	0.187988
Starch and sucrose metabolism	7.34E-07	4.70E-06	OocytePrimordial vs OocyteAntral	0.237503
Protein degradation	1.93E-06	1.16E-05	OocytePrimordial vs OocyteAntral	0.175049
Lysine metabolism	2.21E-06	1.25E-05	OocytePrimordial vs OocyteAntral	0.169173
Taurine and hypotaurine metabolism	3.30E-06	1.76E-05	OocytePrimordial vs OocyteAntral	0.629672
Glyoxylate and dicarboxylate metabolism	7.22E-06	3.65E-05	OocytePrimordial vs OocyteAntral	0.239532
Vitamin D metabolism	8.21E-06	3.75E-05	OocytePrimordial vs OocyteAntral	0.626778
Fatty acid synthesis	8.21E-06	3.75E-05	OocytePrimordial vs OocyteAntral	0.185143
Glycosphingolipid metabolism	9.33E-06	4.07E-05	OocytePrimordial vs OocyteAntral	0.225091
Limonene and pinene degradation	1.06E-05	4.42E-05	OocytePrimordial vs OocyteAntral	0.167561
Transport, extracellular	1.97E-05	7.89E-05	OocytePrimordial vs OocyteAntral	0.250698
Transport, golgi apparatus	2.23E-05	8.23E-05	OocytePrimordial vs OocyteAntral	0.196965
Heme degradation	9.68E-10	9.29E-08	OocytePrimordial vs OocytePrimary	0.615677
Protein assembly	1.49E-08	7.17E-07	OocytePrimordial vs OocytePrimary	1.31808
Cytochrome metabolism	5.12E-08	7.62E-07	OocytePrimordial vs OocytePrimary	0.724583
Protein modification	5.56E-08	7.62E-07	OocytePrimordial vs OocytePrimary	0.486084
Blood group synthesis	5.56E-08	7.62E-07	OocytePrimordial vs OocytePrimary	0.456745
Heme synthesis	5.56E-08	7.62E-07	OocytePrimordial vs OocytePrimary	0.365686
Exchange/demand reaction	5.56E-08	7.62E-07	OocytePrimordial vs OocytePrimary	0.296511
Pyrimidine catabolism	9.82E-08	1.18E-06	OocytePrimordial vs OocytePrimary	0.188622
Vitamin A metabolism	1.13E-07	1.21E-06	OocytePrimordial vs OocytePrimary	0.492294
Keratan sulfate synthesis	2.60E-07	2.49E-06	OocytePrimordial vs OocytePrimary	0.165686
Transport, peroxisomal	9.86E-07	8.61E-06	OocytePrimordial vs OocytePrimary	0.271462
Drug metabolism	1.45E-06	1.16E-05	OocytePrimordial vs OocytePrimary	0.26911
Chondroitin synthesis	2.13E-06	1.57E-05	OocytePrimordial vs OocytePrimary	0.154151
Glyoxylate and dicarboxylate metabolism	2.74E-06	1.88E-05	OocytePrimordial vs OocytePrimary	0.239532
Pyruvate metabolism	3.52E-06	2.25E-05	OocytePrimordial vs OocytePrimary	0.189302
Eicosanoid metabolism	4.50E-06	2.70E-05	OocytePrimordial vs OocytePrimary	0.157386
D-alanine metabolism	5.08E-06	2.71E-05	OocytePrimordial vs OocytePrimary	0.541658
Protein degradation	5.09E-06	2.71E-05	OocytePrimordial vs OocytePrimary	0.175049
Tyrosine metabolism	5.74E-06	2.90E-05	OocytePrimordial vs OocytePrimary	0.284009
Bile acid synthesis	9.29E-06	4.46E-05	OocytePrimordial vs OocytePrimary	0.268505
O-glycan metabolism	1.87E-05	7.50E-05	OocytePrimordial vs OocytePrimary	0.29797
Leukotriene metabolism	1.67E-05	7.50E-05	OocytePrimordial vs OocytePrimary	0.274132
Phenylalanine metabolism	1.87E-05	7.50E-05	OocytePrimordial vs OocytePrimary	0.2565
Glycine, serine, alanine, and threonine metabolism	1.87E-05	7.50E-05	OocytePrimordial vs OocytePrimary	0.177246
Sphingolipid metabolism	2.36E-05	8.70E-05	OocytePrimordial vs OocytePrimary	0.210812
Lipoate metabolism	4.95E-07	4.76E-05	OocytePrimordial vs OocyteSecondary	0.80001
Thiamine metabolism	6.96E-06	0.000202232	OocytePrimordial vs OocyteSecondary	1.02227
Vitamin B6 metabolism	6.97E-06	0.000202232	OocytePrimordial vs OocyteSecondary	0.919417
Vitamin A metabolism	8.58E-06	0.000202232	OocytePrimordial vs OocyteSecondary	0.492294
CoA catabolism	1.05E-05	0.000202232	OocytePrimordial vs OocyteSecondary	0.379944
Tyrosine metabolism	1.93E-05	0.00030845	OocytePrimordial vs OocyteSecondary	0.284009
Triacylglycerol synthesis	2.86E-05	0.000391894	OocytePrimordial vs OocyteSecondary	0.224807
Arachidonic acid metabolism	7.40E-05	0.000887694	OocytePrimordial vs OocyteSecondary	0.327923
Taurine and hypotaurine metabolism	0.000127995	0.00136528	OocytePrimordial vs OocyteSecondary	0.629672
Nucleotide salvage pathway	0.000182763	0.00175453	OocytePrimordial vs OocyteSecondary	0.58467
Bile acid synthesis	0.000259031	0.00226064	OocytePrimordial vs OocyteSecondary	0.268505
Transport, golgi apparatus	0.000431028	0.00344822	OocytePrimordial vs OocyteSecondary	0.196965
Phosphatidylinositol phosphate metabolism	0.000508879	0.00375788	OocytePrimordial vs OocyteSecondary	0.196331
Vitamin D metabolism	0.000599683	0.00411211	OocytePrimordial vs OocyteSecondary	0.626778
Transport, nuclear	0.000705386	0.00451447	OocytePrimordial vs OocyteSecondary	0.395724
N-glycan degradation	0.000970591	0.00582355	OocytePrimordial vs OocyteSecondary	0.349801
Citric acid cycle	0.00179754	0.0101508	OocytePrimordial vs OocyteSecondary	0.187823
Glutamate metabolism	0.00208737	0.0111326	OocytePrimordial vs OocyteSecondary	0.170718
Heme degradation	0.00241651	0.0122097	OocytePrimordial vs OocyteSecondary	0.615677
Blood group synthesis	0.00279938	0.0127972	OocytePrimordial vs OocyteSecondary	0.456745
NAD metabolism	0.00279938	0.0127972	OocytePrimordial vs OocyteSecondary	0.351125
Vitamin B2 metabolism	0.005648	0.0235743	OocytePrimordial vs OocyteSecondary	0.38297
CoA synthesis	0.005648	0.0235743	OocytePrimordial vs OocyteSecondary	0.320694
Folate metabolism	0.006464	0.025856	OocytePrimordial vs OocyteSecondary	0.329128
Pyrimidine catabolism	0.00842106	0.0323369	OocytePrimordial vs OocyteSecondary	0.188622
Vitamin A metabolism	1.77E-06	2.17E-05	OocyteSecondary vs OocyteAntral	0.492294
Protein modification	2.10E-06	2.17E-05	OocyteSecondary vs OocyteAntral	0.486084
Vitamin C metabolism	1.77E-06	2.17E-05	OocyteSecondary vs OocyteAntral	0.310864
O-glycan metabolism	2.49E-06	2.17E-05	OocyteSecondary vs OocyteAntral	0.29797
Leukotriene metabolism	1.77E-06	2.17E-05	OocyteSecondary vs OocyteAntral	0.274132
Phenylalanine metabolism	2.10E-06	2.17E-05	OocyteSecondary vs OocyteAntral	0.2565
Transport, extracellular	1.77E-06	2.17E-05	OocyteSecondary vs OocyteAntral	0.250698
Fatty acid synthesis	2.49E-06	2.17E-05	OocyteSecondary vs OocyteAntral	0.185143
Glycine, serine, alanine, and threonine metabolism	2.49E-06	2.17E-05	OocyteSecondary vs OocyteAntral	0.177246
Lysine metabolism	1.77E-06	2.17E-05	OocyteSecondary vs OocyteAntral	0.169173
Eicosanoid metabolism	2.10E-06	2.17E-05	OocyteSecondary vs OocyteAntral	0.157386
Bile acid synthesis	2.95E-06	2.36E-05	OocyteSecondary vs OocyteAntral	0.268505
Histidine metabolism	3.49E-06	2.58E-05	OocyteSecondary vs OocyteAntral	0.419425
Cytochrome metabolism	5.76E-06	3.68E-05	OocyteSecondary vs OocyteAntral	0.724583
N-glycan degradation	5.76E-06	3.68E-05	OocyteSecondary vs OocyteAntral	0.349801
Galactose metabolism	6.78E-06	4.07E-05	OocyteSecondary vs OocyteAntral	0.152283
Glycosphingolipid metabolism	1.10E-05	6.22E-05	OocyteSecondary vs OocyteAntral	0.225091
Glyoxylate and dicarboxylate metabolism	1.29E-05	6.89E-05	OocyteSecondary vs OocyteAntral	0.239532
CoA catabolism	1.77E-05	8.50E-05	OocyteSecondary vs OocyteAntral	0.379944
Beta-Alanine metabolism	1.77E-05	8.50E-05	OocyteSecondary vs OocyteAntral	0.193636
Starch and sucrose metabolism	2.42E-05	0.000100882	OocyteSecondary vs OocyteAntral	0.237503
Glutamate metabolism	2.42E-05	0.000100882	OocyteSecondary vs OocyteAntral	0.170718
Cholesterol metabolism	2.42E-05	0.000100882	OocyteSecondary vs OocyteAntral	0.166643
Triacylglycerol synthesis	3.82E-05	0.000146653	OocyteSecondary vs OocyteAntral	0.224807
Sphingolipid metabolism	3.82E-05	0.000146653	OocyteSecondary vs OocyteAntral	0.210812

## Sheet: Table S10
Table S10: All pathways comparisons
subsystem	p_value	fdr_value	comparison
Vitamin D metabolism	0.0184408	0.0493415	GranulosaPrimordial vs GranulosaPrimary
Glycine, serine, alanine, and threonine metabolism	0.00012268	0.000867521	GranulosaPrimordial vs GranulosaPrimary
Propanoate metabolism	0.0107811	0.0323434	GranulosaPrimordial vs GranulosaPrimary
Transport, extracellular	0.258636	0.360634	GranulosaPrimordial vs GranulosaPrimary
Tryptophan metabolism	0.674797	0.767873	GranulosaPrimordial vs GranulosaPrimary
Tyrosine metabolism	0.008942	0.0276643	GranulosaPrimordial vs GranulosaPrimary
Sphingolipid metabolism	0.000205946	0.00107309	GranulosaPrimordial vs GranulosaPrimary
Butanoate metabolism	0.0254366	0.06142	GranulosaPrimordial vs GranulosaPrimary
Methionine and cysteine metabolism	0.974253	0.974253	GranulosaPrimordial vs GranulosaPrimary
N-glycan degradation	0.185746	0.296594	GranulosaPrimordial vs GranulosaPrimary
Lysine metabolism	0.317059	0.418517	GranulosaPrimordial vs GranulosaPrimary
Valine, leucine, and isoleucine metabolism	0.674797	0.767873	GranulosaPrimordial vs GranulosaPrimary
Cholesterol metabolism	0.286844	0.383751	GranulosaPrimordial vs GranulosaPrimary
Transport, mitochondrial	0.232412	0.343414	GranulosaPrimordial vs GranulosaPrimary
Fatty acid oxidation	0.0219336	0.0542858	GranulosaPrimordial vs GranulosaPrimary
Aminosugar metabolism	0.383524	0.480619	GranulosaPrimordial vs GranulosaPrimary
Phosphatidylinositol phosphate metabolism	0.419741	0.519429	GranulosaPrimordial vs GranulosaPrimary
Citric acid cycle	0.286844	0.383751	GranulosaPrimordial vs GranulosaPrimary
Transport, lysosomal	0.185746	0.296594	GranulosaPrimordial vs GranulosaPrimary
Bile acid synthesis	0.258636	0.360634	GranulosaPrimordial vs GranulosaPrimary
Vitamin B2 metabolism	0.000205946	0.00107309	GranulosaPrimordial vs GranulosaPrimary
Glycolysis/gluconeogenesis	0.258636	0.360634	GranulosaPrimordial vs GranulosaPrimary
Nucleotide interconversion	0.722572	0.794829	GranulosaPrimordial vs GranulosaPrimary
Arginine and proline metabolism	0.58323	0.69566	GranulosaPrimordial vs GranulosaPrimary
Purine synthesis	0.0758785	0.144461	GranulosaPrimordial vs GranulosaPrimary
Keratan sulfate synthesis	0.00111506	0.00459963	GranulosaPrimordial vs GranulosaPrimary
Triacylglycerol synthesis	0.232412	0.343414	GranulosaPrimordial vs GranulosaPrimary
Glutamate metabolism	0.00738835	0.0235951	GranulosaPrimordial vs GranulosaPrimary
Pyruvate metabolism	0.0219336	0.0542858	GranulosaPrimordial vs GranulosaPrimary
Eicosanoid metabolism	0.146399	0.249888	GranulosaPrimordial vs GranulosaPrimary
Starch and sucrose metabolism	0.035917	0.0756549	GranulosaPrimordial vs GranulosaPrimary
Beta-Alanine metabolism	0.113771	0.201131	GranulosaPrimordial vs GranulosaPrimary
Pentose phosphate pathway	0.0997601	0.179568	GranulosaPrimordial vs GranulosaPrimary
Urea cycle	0.0219336	0.0542858	GranulosaPrimordial vs GranulosaPrimary
Alanine and aspartate metabolism	0.00498637	0.0176304	GranulosaPrimordial vs GranulosaPrimary
Pyrimidine synthesis	0.00738835	0.0235951	GranulosaPrimordial vs GranulosaPrimary
N-glycan synthesis	0.129287	0.224552	GranulosaPrimordial vs GranulosaPrimary
Heme degradation	0.0184408	0.0493415	GranulosaPrimordial vs GranulosaPrimary
Biotin metabolism	0.000120794	0.000867521	GranulosaPrimordial vs GranulosaPrimary
Limonene and pinene degradation	0.674797	0.767873	GranulosaPrimordial vs GranulosaPrimary
Miscellaneous	0.165192	0.277187	GranulosaPrimordial vs GranulosaPrimary
Glycerophospholipid metabolism	0.208132	0.327064	GranulosaPrimordial vs GranulosaPrimary
Transport, endoplasmic reticular	0.286844	0.383751	GranulosaPrimordial vs GranulosaPrimary
Transport, golgi apparatus	0.0129492	0.0377049	GranulosaPrimordial vs GranulosaPrimary
O-glycan metabolism	0.000205946	0.00107309	GranulosaPrimordial vs GranulosaPrimary
Transport, peroxisomal	0.258636	0.360634	GranulosaPrimordial vs GranulosaPrimary
Taurine and hypotaurine metabolism	0.000117546	0.000867521	GranulosaPrimordial vs GranulosaPrimary
Vitamin C metabolism	0.383524	0.480619	GranulosaPrimordial vs GranulosaPrimary
Fatty acid synthesis	0.0154943	0.0438267	GranulosaPrimordial vs GranulosaPrimary
Ubiquinone synthesis	0.185637	0.296594	GranulosaPrimordial vs GranulosaPrimary
Pyrimidine catabolism	0.722572	0.794829	GranulosaPrimordial vs GranulosaPrimary
Fructose and mannose metabolism	0.035917	0.0756549	GranulosaPrimordial vs GranulosaPrimary
Cytochrome metabolism	0.00010187	0.000867521	GranulosaPrimordial vs GranulosaPrimary
Glyoxylate and dicarboxylate metabolism	0.035917	0.0756549	GranulosaPrimordial vs GranulosaPrimary
Heme synthesis	0.00608134	0.0207604	GranulosaPrimordial vs GranulosaPrimary
Folate metabolism	0.00268598	0.0098486	GranulosaPrimordial vs GranulosaPrimary
Keratan sulfate degradation	0.922866	0.961723	GranulosaPrimordial vs GranulosaPrimary
Chondroitin synthesis	0.974253	0.974253	GranulosaPrimordial vs GranulosaPrimary
Galactose metabolism	0.232412	0.343414	GranulosaPrimordial vs GranulosaPrimary
Glutathione metabolism	0.00012268	0.000867521	GranulosaPrimordial vs GranulosaPrimary
Heparan sulfate degradation	0.674797	0.767873	GranulosaPrimordial vs GranulosaPrimary
Chondroitin sulfate degradation	0.821261	0.893459	GranulosaPrimordial vs GranulosaPrimary
Hyaluronan metabolism	0.0489799	0.101021	GranulosaPrimordial vs GranulosaPrimary
Histidine metabolism	0.00174413	0.00664111	GranulosaPrimordial vs GranulosaPrimary
Vitamin B6 metabolism	0.00012268	0.000867521	GranulosaPrimordial vs GranulosaPrimary
C5-branched dibasic acid metabolism	0.871767	0.938097	GranulosaPrimordial vs GranulosaPrimary
CoA catabolism	0.000120794	0.000867521	GranulosaPrimordial vs GranulosaPrimary
Vitamin A metabolism	0.232412	0.343414	GranulosaPrimordial vs GranulosaPrimary
Inositol phosphate metabolism	0.922866	0.961723	GranulosaPrimordial vs GranulosaPrimary
NAD metabolism	0.974253	0.974253	GranulosaPrimordial vs GranulosaPrimary
Purine catabolism	0.722572	0.794829	GranulosaPrimordial vs GranulosaPrimary
Phenylalanine metabolism	0.000701837	0.00302095	GranulosaPrimordial vs GranulosaPrimary
Oxidative phosphorylation	0.035917	0.0756549	GranulosaPrimordial vs GranulosaPrimary
D-alanine metabolism	0.0994252	0.179568	GranulosaPrimordial vs GranulosaPrimary
ROS detoxification	0.00012268	0.000867521	GranulosaPrimordial vs GranulosaPrimary
Exchange/demand reaction	0.497916	0.601143	GranulosaPrimordial vs GranulosaPrimary
Arachidonic acid metabolism	0.035917	0.0756549	GranulosaPrimordial vs GranulosaPrimary
Squalene and cholesterol synthesis	0.035917	0.0756549	GranulosaPrimordial vs GranulosaPrimary
Nucleotide salvage pathway	0.922866	0.961723	GranulosaPrimordial vs GranulosaPrimary
CoA synthesis	0.000153386	0.00101235	GranulosaPrimordial vs GranulosaPrimary
Thiamine metabolism	5.43942245445068e-06	0.000538503	GranulosaPrimordial vs GranulosaPrimary
Transport, nuclear	0.000265259	0.00125051	GranulosaPrimordial vs GranulosaPrimary
Glycosphingolipid metabolism	0.000265259	0.00125051	GranulosaPrimordial vs GranulosaPrimary
Leukotriene metabolism	0.00174413	0.00664111	GranulosaPrimordial vs GranulosaPrimary
Steroid metabolism	0.974253	0.974253	GranulosaPrimordial vs GranulosaPrimary
Linoleate metabolism	0.0758785	0.144461	GranulosaPrimordial vs GranulosaPrimary
Aminoacyl-tRNA biosynthesis	0.0658171	0.130318	GranulosaPrimordial vs GranulosaPrimary
Protein degradation	0.0997601	0.179568	GranulosaPrimordial vs GranulosaPrimary
Lipoate metabolism	0.45689	0.558421	GranulosaPrimordial vs GranulosaPrimary
Nucleotide metabolism	0.000340309	0.00153139	GranulosaPrimordial vs GranulosaPrimary
N-glycan metabolism	0.0658171	0.130318	GranulosaPrimordial vs GranulosaPrimary
Protein modification	0.000205946	0.00107309	GranulosaPrimordial vs GranulosaPrimary
Protein assembly	0.38211	0.480619	GranulosaPrimordial vs GranulosaPrimary
Drug metabolism	0.383524	0.480619	GranulosaPrimordial vs GranulosaPrimary
Blood group synthesis	8.74615952332114e-05	0.000867521	GranulosaPrimordial vs GranulosaPrimary
Alkaloid synthesis	8.74615952332114e-05	0.000867521	GranulosaPrimordial vs GranulosaPrimary
Tetrahydrobiopterin metabolism	8.74615952332114e-05	0.000867521	GranulosaPrimordial vs GranulosaPrimary
Nucleotide sugar metabolism	7.53113365419584e-05	0.000867521	GranulosaPrimordial vs GranulosaPrimary
Androgen and estrogen synthesis and metabolism	1.34595641018255e-05	0.000666248	GranulosaPrimordial vs GranulosaPrimary
Selenoamino acid metabolism	NA	NA	GranulosaPrimordial vs GranulosaPrimary
Vitamin D metabolism	0.651378	0.804171	GranulosaPrimordial vs GranulosaSecondary
Glycine, serine, alanine, and threonine metabolism	0.00241465	0.0134147	GranulosaPrimordial vs GranulosaSecondary
Propanoate metabolism	0.651378	0.804171	GranulosaPrimordial vs GranulosaSecondary
Transport, extracellular	0.0118211	0.0454659	GranulosaPrimordial vs GranulosaSecondary
Tryptophan metabolism	0.401387	0.599085	GranulosaPrimordial vs GranulosaSecondary
Tyrosine metabolism	0.332922	0.53697	GranulosaPrimordial vs GranulosaSecondary
Sphingolipid metabolism	0.0238684	0.0645093	GranulosaPrimordial vs GranulosaSecondary
Butanoate metabolism	0.0232539	0.0645093	GranulosaPrimordial vs GranulosaSecondary
Methionine and cysteine metabolism	0.477675	0.672782	GranulosaPrimordial vs GranulosaSecondary
N-glycan degradation	0.561276	0.72893	GranulosaPrimordial vs GranulosaSecondary
Lysine metabolism	0.27249	0.478053	GranulosaPrimordial vs GranulosaSecondary
Valine, leucine, and isoleucine metabolism	0.561276	0.72893	GranulosaPrimordial vs GranulosaSecondary
Cholesterol metabolism	1	1	GranulosaPrimordial vs GranulosaSecondary
Transport, mitochondrial	0.332922	0.53697	GranulosaPrimordial vs GranulosaSecondary
Fatty acid oxidation	0.401387	0.599085	GranulosaPrimordial vs GranulosaSecondary
Aminosugar metabolism	0.846451	0.951068	GranulosaPrimordial vs GranulosaSecondary
Phosphatidylinositol phosphate metabolism	0.175244	0.357641	GranulosaPrimordial vs GranulosaSecondary
Citric acid cycle	0.332922	0.53697	GranulosaPrimordial vs GranulosaSecondary
Transport, lysosomal	0.0238684	0.0645093	GranulosaPrimordial vs GranulosaSecondary
Bile acid synthesis	0.00367561	0.0175029	GranulosaPrimordial vs GranulosaSecondary
Vitamin B2 metabolism	0.00813202	0.0325281	GranulosaPrimordial vs GranulosaSecondary
Glycolysis/gluconeogenesis	0.651378	0.804171	GranulosaPrimordial vs GranulosaSecondary
Nucleotide interconversion	0.561276	0.72893	GranulosaPrimordial vs GranulosaSecondary
Arginine and proline metabolism	0.746886	0.858489	GranulosaPrimordial vs GranulosaSecondary
Purine synthesis	0.746886	0.858489	GranulosaPrimordial vs GranulosaSecondary
Keratan sulfate synthesis	0.0612146	0.153037	GranulosaPrimordial vs GranulosaSecondary
Triacylglycerol synthesis	0.746886	0.858489	GranulosaPrimordial vs GranulosaSecondary
Glutamate metabolism	0.220031	0.407465	GranulosaPrimordial vs GranulosaSecondary
Pyruvate metabolism	0.137638	0.292847	GranulosaPrimordial vs GranulosaSecondary
Eicosanoid metabolism	0.0169247	0.058361	GranulosaPrimordial vs GranulosaSecondary
Starch and sucrose metabolism	0.220031	0.407465	GranulosaPrimordial vs GranulosaSecondary
Beta-Alanine metabolism	0.0813611	0.189212	GranulosaPrimordial vs GranulosaSecondary
Pentose phosphate pathway	0.0453879	0.119442	GranulosaPrimordial vs GranulosaSecondary
Urea cycle	0.948533	0.998455	GranulosaPrimordial vs GranulosaSecondary
Alanine and aspartate metabolism	0.0169247	0.058361	GranulosaPrimordial vs GranulosaSecondary
Pyrimidine synthesis	0.746886	0.858489	GranulosaPrimordial vs GranulosaSecondary
N-glycan synthesis	1	1	GranulosaPrimordial vs GranulosaSecondary
Heme degradation	0.560845	0.72893	GranulosaPrimordial vs GranulosaSecondary
Biotin metabolism	0.00230937	0.0134147	GranulosaPrimordial vs GranulosaSecondary
Limonene and pinene degradation	0.948533	0.998455	GranulosaPrimordial vs GranulosaSecondary
Miscellaneous	0.561276	0.72893	GranulosaPrimordial vs GranulosaSecondary
Glycerophospholipid metabolism	0.220031	0.407465	GranulosaPrimordial vs GranulosaSecondary
Transport, endoplasmic reticular	1	1	GranulosaPrimordial vs GranulosaSecondary
Transport, golgi apparatus	0.106583	0.242234	GranulosaPrimordial vs GranulosaSecondary
O-glycan metabolism	0.332922	0.53697	GranulosaPrimordial vs GranulosaSecondary
Transport, peroxisomal	0.00241465	0.0134147	GranulosaPrimordial vs GranulosaSecondary
Taurine and hypotaurine metabolism	0.00213209	0.0134147	GranulosaPrimordial vs GranulosaSecondary
Vitamin C metabolism	0.27249	0.478053	GranulosaPrimordial vs GranulosaSecondary
Fatty acid synthesis	0.332922	0.53697	GranulosaPrimordial vs GranulosaSecondary
Ubiquinone synthesis	0.016804	0.058361	GranulosaPrimordial vs GranulosaSecondary
Pyrimidine catabolism	0.00813202	0.0325281	GranulosaPrimordial vs GranulosaSecondary
Fructose and mannose metabolism	0.561276	0.72893	GranulosaPrimordial vs GranulosaSecondary
Cytochrome metabolism	0.132859	0.292847	GranulosaPrimordial vs GranulosaSecondary
Glyoxylate and dicarboxylate metabolism	0.477675	0.672782	GranulosaPrimordial vs GranulosaSecondary
Heme synthesis	0.0238684	0.0645093	GranulosaPrimordial vs GranulosaSecondary
Folate metabolism	0.0238684	0.0645093	GranulosaPrimordial vs GranulosaSecondary
Keratan sulfate degradation	1	1	GranulosaPrimordial vs GranulosaSecondary
Chondroitin synthesis	0.477675	0.672782	GranulosaPrimordial vs GranulosaSecondary
Galactose metabolism	0.846451	0.951068	GranulosaPrimordial vs GranulosaSecondary
Glutathione metabolism	0.00241465	0.0134147	GranulosaPrimordial vs GranulosaSecondary
Heparan sulfate degradation	0.746886	0.858489	GranulosaPrimordial vs GranulosaSecondary
Chondroitin sulfate degradation	0.220031	0.407465	GranulosaPrimordial vs GranulosaSecondary
Hyaluronan metabolism	0.27249	0.478053	GranulosaPrimordial vs GranulosaSecondary
Histidine metabolism	0.220031	0.407465	GranulosaPrimordial vs GranulosaSecondary
Vitamin B6 metabolism	0.00241465	0.0134147	GranulosaPrimordial vs GranulosaSecondary
C5-branched dibasic acid metabolism	0.65102	0.804171	GranulosaPrimordial vs GranulosaSecondary
CoA catabolism	0.00230937	0.0134147	GranulosaPrimordial vs GranulosaSecondary
Vitamin A metabolism	0.0238684	0.0645093	GranulosaPrimordial vs GranulosaSecondary
Inositol phosphate metabolism	0.948533	0.998455	GranulosaPrimordial vs GranulosaSecondary
NAD metabolism	0.0813611	0.189212	GranulosaPrimordial vs GranulosaSecondary
Purine catabolism	0.137638	0.292847	GranulosaPrimordial vs GranulosaSecondary
Phenylalanine metabolism	0.401387	0.599085	GranulosaPrimordial vs GranulosaSecondary
Oxidative phosphorylation	0.401387	0.599085	GranulosaPrimordial vs GranulosaSecondary
D-alanine metabolism	0.00150944	0.0134147	GranulosaPrimordial vs GranulosaSecondary
ROS detoxification	0.00813202	0.0325281	GranulosaPrimordial vs GranulosaSecondary
Exchange/demand reaction	0.00813202	0.0325281	GranulosaPrimordial vs GranulosaSecondary
Arachidonic acid metabolism	0.00367561	0.0175029	GranulosaPrimordial vs GranulosaSecondary
Squalene and cholesterol synthesis	0.401387	0.599085	GranulosaPrimordial vs GranulosaSecondary
Nucleotide salvage pathway	0.0238684	0.0645093	GranulosaPrimordial vs GranulosaSecondary
CoA synthesis	0.00215687	0.0134147	GranulosaPrimordial vs GranulosaSecondary
Thiamine metabolism	0.00297061	0.0156348	GranulosaPrimordial vs GranulosaSecondary
Transport, nuclear	0.948533	0.998455	GranulosaPrimordial vs GranulosaSecondary
Glycosphingolipid metabolism	0.477675	0.672782	GranulosaPrimordial vs GranulosaSecondary
Leukotriene metabolism	0.0813611	0.189212	GranulosaPrimordial vs GranulosaSecondary
Steroid metabolism	0.746886	0.858489	GranulosaPrimordial vs GranulosaSecondary
Linoleate metabolism	0.00241465	0.0134147	GranulosaPrimordial vs GranulosaSecondary
Aminoacyl-tRNA biosynthesis	0.0612146	0.153037	GranulosaPrimordial vs GranulosaSecondary
Protein degradation	0.175244	0.357641	GranulosaPrimordial vs GranulosaSecondary
Lipoate metabolism	1	1	GranulosaPrimordial vs GranulosaSecondary
Nucleotide metabolism	0.948533	0.998455	GranulosaPrimordial vs GranulosaSecondary
N-glycan metabolism	0.00241465	0.0134147	GranulosaPrimordial vs GranulosaSecondary
Protein modification	0.0238684	0.0645093	GranulosaPrimordial vs GranulosaSecondary
Protein assembly	0.948362	0.998455	GranulosaPrimordial vs GranulosaSecondary
Drug metabolism	0.00241465	0.0134147	GranulosaPrimordial vs GranulosaSecondary
Blood group synthesis	0.000780043	0.0130007	GranulosaPrimordial vs GranulosaSecondary
Alkaloid synthesis	0.000780043	0.0130007	GranulosaPrimordial vs GranulosaSecondary
Tetrahydrobiopterin metabolism	0.000780043	0.0130007	GranulosaPrimordial vs GranulosaSecondary
Nucleotide sugar metabolism	0.00076733	0.0130007	GranulosaPrimordial vs GranulosaSecondary
Androgen and estrogen synthesis and metabolism	0.000780043	0.0130007	GranulosaPrimordial vs GranulosaSecondary
Selenoamino acid metabolism	0.00076733	0.0130007	GranulosaPrimordial vs GranulosaSecondary
Vitamin D metabolism	0.000115728	0.000404868	GranulosaPrimordial vs GranulosaAntral
Glycine, serine, alanine, and threonine metabolism	3.91253984312922e-05	0.000177843	GranulosaPrimordial vs GranulosaAntral
Propanoate metabolism	0.248802	0.314939	GranulosaPrimordial vs GranulosaAntral
Transport, extracellular	0.00118612	0.00312138	GranulosaPrimordial vs GranulosaAntral
Tryptophan metabolism	0.349444	0.406331	GranulosaPrimordial vs GranulosaAntral
Tyrosine metabolism	3.91253984312922e-05	0.000177843	GranulosaPrimordial vs GranulosaAntral
Sphingolipid metabolism	3.23720459076626e-05	0.000170379	GranulosaPrimordial vs GranulosaAntral
Butanoate metabolism	0.248628	0.314939	GranulosaPrimordial vs GranulosaAntral
Methionine and cysteine metabolism	0.349444	0.406331	GranulosaPrimordial vs GranulosaAntral
N-glycan degradation	0.616742	0.663163	GranulosaPrimordial vs GranulosaAntral
Lysine metabolism	0.306447	0.369213	GranulosaPrimordial vs GranulosaAntral
Valine, leucine, and isoleucine metabolism	0.231391	0.300508	GranulosaPrimordial vs GranulosaAntral
Cholesterol metabolism	0.0938367	0.140055	GranulosaPrimordial vs GranulosaAntral
Transport, mitochondrial	0.0643748	0.102182	GranulosaPrimordial vs GranulosaAntral
Fatty acid oxidation	0.0527926	0.0865452	GranulosaPrimordial vs GranulosaAntral
Aminosugar metabolism	0.214863	0.282715	GranulosaPrimordial vs GranulosaAntral
Phosphatidylinositol phosphate metabolism	0.00186052	0.00453786	GranulosaPrimordial vs GranulosaAntral
Citric acid cycle	0.0013806	0.00345149	GranulosaPrimordial vs GranulosaAntral
Transport, lysosomal	0.499961	0.549408	GranulosaPrimordial vs GranulosaAntral
Bile acid synthesis	0.214863	0.282715	GranulosaPrimordial vs GranulosaAntral
Vitamin B2 metabolism	0.000870848	0.00241902	GranulosaPrimordial vs GranulosaAntral
Glycolysis/gluconeogenesis	0.214863	0.282715	GranulosaPrimordial vs GranulosaAntral
Nucleotide interconversion	1	1	GranulosaPrimordial vs GranulosaAntral
Arginine and proline metabolism	0.112183	0.160261	GranulosaPrimordial vs GranulosaAntral
Purine synthesis	0.0002792	0.000930668	GranulosaPrimordial vs GranulosaAntral
Keratan sulfate synthesis	0.000330232	0.00106526	GranulosaPrimordial vs GranulosaAntral
Triacylglycerol synthesis	0.472714	0.525238	GranulosaPrimordial vs GranulosaAntral
Glutamate metabolism	0.0250099	0.0446605	GranulosaPrimordial vs GranulosaAntral
Pyruvate metabolism	0.306447	0.369213	GranulosaPrimordial vs GranulosaAntral
Eicosanoid metabolism	0.122361	0.172339	GranulosaPrimordial vs GranulosaAntral
Starch and sucrose metabolism	0.000634843	0.00192377	GranulosaPrimordial vs GranulosaAntral
Beta-Alanine metabolism	0.00961419	0.0196208	GranulosaPrimordial vs GranulosaAntral
Pentose phosphate pathway	0.000870848	0.00241902	GranulosaPrimordial vs GranulosaAntral
Urea cycle	0.00101724	0.00274929	GranulosaPrimordial vs GranulosaAntral
Alanine and aspartate metabolism	0.0177013	0.0321842	GranulosaPrimordial vs GranulosaAntral
Pyrimidine synthesis	0.267109	0.329764	GranulosaPrimordial vs GranulosaAntral
N-glycan synthesis	0.0938367	0.140055	GranulosaPrimordial vs GranulosaAntral
Heme degradation	0.472673	0.525238	GranulosaPrimordial vs GranulosaAntral
Biotin metabolism	3.21568579506236e-05	0.000170379	GranulosaPrimordial vs GranulosaAntral
Limonene and pinene degradation	0.15725	0.218403	GranulosaPrimordial vs GranulosaAntral
Miscellaneous	0.00652891	0.0136019	GranulosaPrimordial vs GranulosaAntral
Glycerophospholipid metabolism	0.0157211	0.0291131	GranulosaPrimordial vs GranulosaAntral
Transport, endoplasmic reticular	0.844737	0.870863	GranulosaPrimordial vs GranulosaAntral
Transport, golgi apparatus	0.00248963	0.00578983	GranulosaPrimordial vs GranulosaAntral
O-glycan metabolism	3.91253984312922e-05	0.000177843	GranulosaPrimordial vs GranulosaAntral
Transport, peroxisomal	0.0013806	0.00345149	GranulosaPrimordial vs GranulosaAntral
Taurine and hypotaurine metabolism	0.0107911	0.0215821	GranulosaPrimordial vs GranulosaAntral
Vitamin C metabolism	0.0139384	0.0268046	GranulosaPrimordial vs GranulosaAntral
Fatty acid synthesis	0.00380318	0.0086436	GranulosaPrimordial vs GranulosaAntral
Ubiquinone synthesis	0.102653	0.148818	GranulosaPrimordial vs GranulosaAntral
Pyrimidine catabolism	0.0856113	0.133768	GranulosaPrimordial vs GranulosaAntral
Fructose and mannose metabolism	0.420757	0.483628	GranulosaPrimordial vs GranulosaAntral
Cytochrome metabolism	3.17829830411349e-05	0.000170379	GranulosaPrimordial vs GranulosaAntral
Glyoxylate and dicarboxylate metabolism	5.68433164294334e-05	0.000227373	GranulosaPrimordial vs GranulosaAntral
Heme synthesis	0.446305	0.507165	GranulosaPrimordial vs GranulosaAntral
Folate metabolism	0.00500049	0.0111122	GranulosaPrimordial vs GranulosaAntral
Keratan sulfate degradation	0.844737	0.870863	GranulosaPrimordial vs GranulosaAntral
Chondroitin synthesis	0.947952	0.957527	GranulosaPrimordial vs GranulosaAntral
Galactose metabolism	0.102684	0.148818	GranulosaPrimordial vs GranulosaAntral
Glutathione metabolism	3.23720459076626e-05	0.000170379	GranulosaPrimordial vs GranulosaAntral
Heparan sulfate degradation	0.913362	0.932002	GranulosaPrimordial vs GranulosaAntral
Chondroitin sulfate degradation	0.00652891	0.0136019	GranulosaPrimordial vs GranulosaAntral
Hyaluronan metabolism	4.64514452141581e-05	0.000196676	GranulosaPrimordial vs GranulosaAntral
Histidine metabolism	8.19902141990067e-05	0.000303667	GranulosaPrimordial vs GranulosaAntral
Vitamin B6 metabolism	3.23720459076626e-05	0.000170379	GranulosaPrimordial vs GranulosaAntral
C5-branched dibasic acid metabolism	0.844723	0.870863	GranulosaPrimordial vs GranulosaAntral
CoA catabolism	3.21568579506236e-05	0.000170379	GranulosaPrimordial vs GranulosaAntral
Vitamin A metabolism	6.83301934433648e-05	0.000262808	GranulosaPrimordial vs GranulosaAntral
Inositol phosphate metabolism	0.267109	0.329764	GranulosaPrimordial vs GranulosaAntral
NAD metabolism	0.0938367	0.140055	GranulosaPrimordial vs GranulosaAntral
Purine catabolism	0.0279683	0.0482212	GranulosaPrimordial vs GranulosaAntral
Phenylalanine metabolism	3.23720459076626e-05	0.000170379	GranulosaPrimordial vs GranulosaAntral
Oxidative phosphorylation	0.0279683	0.0482212	GranulosaPrimordial vs GranulosaAntral
D-alanine metabolism	0.064277	0.102182	GranulosaPrimordial vs GranulosaAntral
ROS detoxification	3.23720459076626e-05	0.000170379	GranulosaPrimordial vs GranulosaAntral
Exchange/demand reaction	0.000389893	0.00121841	GranulosaPrimordial vs GranulosaAntral
Arachidonic acid metabolism	0.0430059	0.0728913	GranulosaPrimordial vs GranulosaAntral
Squalene and cholesterol synthesis	0.327488	0.389866	GranulosaPrimordial vs GranulosaAntral
Nucleotide salvage pathway	4.64059857322136e-08	4.64059857322136e-06	GranulosaPrimordial vs GranulosaAntral
CoA synthesis	3.18361836754871e-05	0.000170379	GranulosaPrimordial vs GranulosaAntral
Thiamine metabolism	0.00538699	0.0117108	GranulosaPrimordial vs GranulosaAntral
Transport, nuclear	3.23720459076626e-05	0.000170379	GranulosaPrimordial vs GranulosaAntral
Glycosphingolipid metabolism	4.72021365565325e-05	0.000196676	GranulosaPrimordial vs GranulosaAntral
Leukotriene metabolism	0.000117412	0.000404868	GranulosaPrimordial vs GranulosaAntral
Steroid metabolism	0.679288	0.722647	GranulosaPrimordial vs GranulosaAntral
Linoleate metabolism	0.00248963	0.00578983	GranulosaPrimordial vs GranulosaAntral
Aminoacyl-tRNA biosynthesis	0.000744203	0.00218883	GranulosaPrimordial vs GranulosaAntral
Protein degradation	0.0527926	0.0865452	GranulosaPrimordial vs GranulosaAntral
Lipoate metabolism	0.214653	0.282715	GranulosaPrimordial vs GranulosaAntral
Nucleotide metabolism	3.23720459076626e-05	0.000170379	GranulosaPrimordial vs GranulosaAntral
N-glycan metabolism	0.0157211	0.0291131	GranulosaPrimordial vs GranulosaAntral
Protein modification	3.21568579506236e-05	0.000170379	GranulosaPrimordial vs GranulosaAntral
Protein assembly	0.527906	0.573811	GranulosaPrimordial vs GranulosaAntral
Drug metabolism	0.0139384	0.0268046	GranulosaPrimordial vs GranulosaAntral
Blood group synthesis	2.80839278716073e-05	0.000170379	GranulosaPrimordial vs GranulosaAntral
Alkaloid synthesis	2.80839278716073e-05	0.000170379	GranulosaPrimordial vs GranulosaAntral
Tetrahydrobiopterin metabolism	2.80839278716073e-05	0.000170379	GranulosaPrimordial vs GranulosaAntral
Nucleotide sugar metabolism	2.80839278716073e-05	0.000170379	GranulosaPrimordial vs GranulosaAntral
Androgen and estrogen synthesis and metabolism	2.80839278716073e-05	0.000170379	GranulosaPrimordial vs GranulosaAntral
Selenoamino acid metabolism	1.89458846673605e-05	0.000170379	GranulosaPrimordial vs GranulosaAntral
Vitamin D metabolism	0.210393	0.291544	GranulosaPrimordial vs OocytePrimordial
Glycine, serine, alanine, and threonine metabolism	8.41635271500617e-05	0.000544257	GranulosaPrimordial vs OocytePrimordial
Propanoate metabolism	0.5029	0.580729	GranulosaPrimordial vs OocytePrimordial
Transport, extracellular	0.00565538	0.0140659	GranulosaPrimordial vs OocytePrimordial
Tryptophan metabolism	0.00565538	0.0140659	GranulosaPrimordial vs OocytePrimordial
Tyrosine metabolism	0.0156237	0.0344431	GranulosaPrimordial vs OocytePrimordial
Sphingolipid metabolism	0.0032622	0.00958888	GranulosaPrimordial vs OocytePrimordial
Butanoate metabolism	0.0212872	0.0441394	GranulosaPrimordial vs OocytePrimordial
Methionine and cysteine metabolism	0.210393	0.291544	GranulosaPrimordial vs OocytePrimordial
N-glycan degradation	0.00222525	0.00719497	GranulosaPrimordial vs OocytePrimordial
Lysine metabolism	0.122646	0.185885	GranulosaPrimordial vs OocytePrimordial
Valine, leucine, and isoleucine metabolism	0.00675137	0.0163721	GranulosaPrimordial vs OocytePrimordial
Cholesterol metabolism	0.307982	0.398323	GranulosaPrimordial vs OocytePrimordial
Transport, mitochondrial	0.307982	0.398323	GranulosaPrimordial vs OocytePrimordial
Fatty acid oxidation	0.13741	0.205057	GranulosaPrimordial vs OocytePrimordial
Aminosugar metabolism	0.466497	0.580729	GranulosaPrimordial vs OocytePrimordial
Phosphatidylinositol phosphate metabolism	0.281158	0.378783	GranulosaPrimordial vs OocytePrimordial
Citric acid cycle	0.000654583	0.00253978	GranulosaPrimordial vs OocytePrimordial
Transport, lysosomal	0.0213871	0.0441394	GranulosaPrimordial vs OocytePrimordial
Bile acid synthesis	8.41635271500617e-05	0.000544257	GranulosaPrimordial vs OocytePrimordial
Vitamin B2 metabolism	0.5029	0.580729	GranulosaPrimordial vs OocytePrimordial
Glycolysis/gluconeogenesis	0.0665001	0.113167	GranulosaPrimordial vs OocytePrimordial
Nucleotide interconversion	0.5029	0.580729	GranulosaPrimordial vs OocytePrimordial
Arginine and proline metabolism	0.930367	0.96006	GranulosaPrimordial vs OocytePrimordial
Purine synthesis	0.5029	0.580729	GranulosaPrimordial vs OocytePrimordial
Keratan sulfate synthesis	0.122646	0.185885	GranulosaPrimordial vs OocytePrimordial
Triacylglycerol synthesis	0.0665001	0.113167	GranulosaPrimordial vs OocytePrimordial
Glutamate metabolism	0.153507	0.225609	GranulosaPrimordial vs OocytePrimordial
Pyruvate metabolism	0.00565538	0.0140659	GranulosaPrimordial vs OocytePrimordial
Eicosanoid metabolism	0.075604	0.122226	GranulosaPrimordial vs OocytePrimordial
Starch and sucrose metabolism	0.00269854	0.00817996	GranulosaPrimordial vs OocytePrimordial
Beta-Alanine metabolism	0.00393119	0.010895	GranulosaPrimordial vs OocytePrimordial
Pentose phosphate pathway	0.307982	0.398323	GranulosaPrimordial vs OocytePrimordial
Urea cycle	0.976763	0.976763	GranulosaPrimordial vs OocytePrimordial
Alanine and aspartate metabolism	0.0112737	0.0260368	GranulosaPrimordial vs OocytePrimordial
Pyrimidine synthesis	0.704941	0.751421	GranulosaPrimordial vs OocytePrimordial
N-glycan synthesis	0.0334771	0.0649456	GranulosaPrimordial vs OocytePrimordial
Heme degradation	0.540672	0.609916	GranulosaPrimordial vs OocytePrimordial
Biotin metabolism	8.31092909369894e-05	0.000544257	GranulosaPrimordial vs OocytePrimordial
Limonene and pinene degradation	0.620481	0.683939	GranulosaPrimordial vs OocytePrimordial
Miscellaneous	0.704941	0.751421	GranulosaPrimordial vs OocytePrimordial
Glycerophospholipid metabolism	0.0213871	0.0441394	GranulosaPrimordial vs OocytePrimordial
Transport, endoplasmic reticular	0.5029	0.580729	GranulosaPrimordial vs OocytePrimordial
Transport, golgi apparatus	0.044452	0.0845459	GranulosaPrimordial vs OocytePrimordial
O-glycan metabolism	0.579973	0.646637	GranulosaPrimordial vs OocytePrimordial
Transport, peroxisomal	0.000171648	0.000832491	GranulosaPrimordial vs OocytePrimordial
Taurine and hypotaurine metabolism	8.12886256341654e-05	0.000544257	GranulosaPrimordial vs OocytePrimordial
Vitamin C metabolism	0.00013579	0.000731756	GranulosaPrimordial vs OocytePrimordial
Fatty acid synthesis	0.189945	0.274995	GranulosaPrimordial vs OocytePrimordial
Ubiquinone synthesis	0.000215672	0.000996198	GranulosaPrimordial vs OocytePrimordial
Pyrimidine catabolism	0.00122428	0.00456751	GranulosaPrimordial vs OocytePrimordial
Fructose and mannose metabolism	0.0665001	0.113167	GranulosaPrimordial vs OocytePrimordial
Cytochrome metabolism	0.00341915	0.00975464	GranulosaPrimordial vs OocytePrimordial
Glyoxylate and dicarboxylate metabolism	0.00269854	0.00817996	GranulosaPrimordial vs OocytePrimordial
Heme synthesis	0.122646	0.185885	GranulosaPrimordial vs OocytePrimordial
Folate metabolism	0.000107077	0.000649155	GranulosaPrimordial vs OocytePrimordial
Keratan sulfate degradation	0.0509919	0.0933247	GranulosaPrimordial vs OocytePrimordial
Chondroitin synthesis	0.838437	0.884004	GranulosaPrimordial vs OocytePrimordial
Galactose metabolism	0.075604	0.122226	GranulosaPrimordial vs OocytePrimordial
Glutathione metabolism	0.000654583	0.00253978	GranulosaPrimordial vs OocytePrimordial
Heparan sulfate degradation	0.930367	0.96006	GranulosaPrimordial vs OocytePrimordial
Chondroitin sulfate degradation	0.0857004	0.136278	GranulosaPrimordial vs OocytePrimordial
Hyaluronan metabolism	0.00565538	0.0140659	GranulosaPrimordial vs OocytePrimordial
Histidine metabolism	0.000654583	0.00253978	GranulosaPrimordial vs OocytePrimordial
Vitamin B6 metabolism	8.41635271500617e-05	0.000544257	GranulosaPrimordial vs OocytePrimordial
C5-branched dibasic acid metabolism	0.502817	0.580729	GranulosaPrimordial vs OocytePrimordial
CoA catabolism	8.31092909369894e-05	0.000544257	GranulosaPrimordial vs OocytePrimordial
Vitamin A metabolism	0.00149885	0.00538474	GranulosaPrimordial vs OocytePrimordial
Inositol phosphate metabolism	0.0334771	0.0649456	GranulosaPrimordial vs OocytePrimordial
NAD metabolism	0.0112737	0.0260368	GranulosaPrimordial vs OocytePrimordial
Purine catabolism	0.0334771	0.0649456	GranulosaPrimordial vs OocytePrimordial
Phenylalanine metabolism	0.0583189	0.104758	GranulosaPrimordial vs OocytePrimordial
Oxidative phosphorylation	0.00182918	0.00611828	GranulosaPrimordial vs OocytePrimordial
D-alanine metabolism	0.976736	0.976763	GranulosaPrimordial vs OocytePrimordial
ROS detoxification	0.0156237	0.0344431	GranulosaPrimordial vs OocytePrimordial
Exchange/demand reaction	0.5029	0.580729	GranulosaPrimordial vs OocytePrimordial
Arachidonic acid metabolism	0.336446	0.429412	GranulosaPrimordial vs OocytePrimordial
Squalene and cholesterol synthesis	0.976763	0.976763	GranulosaPrimordial vs OocytePrimordial
Nucleotide salvage pathway	0.210393	0.291544	GranulosaPrimordial vs OocytePrimordial
CoA synthesis	8.15468409353154e-05	0.000544257	GranulosaPrimordial vs OocytePrimordial
Thiamine metabolism	7.87406323089715e-05	0.000544257	GranulosaPrimordial vs OocytePrimordial
Transport, nuclear	0.704941	0.751421	GranulosaPrimordial vs OocytePrimordial
Glycosphingolipid metabolism	0.075604	0.122226	GranulosaPrimordial vs OocytePrimordial
Leukotriene metabolism	0.00182918	0.00611828	GranulosaPrimordial vs OocytePrimordial
Steroid metabolism	0.54075	0.609916	GranulosaPrimordial vs OocytePrimordial
Linoleate metabolism	8.41635271500617e-05	0.000544257	GranulosaPrimordial vs OocytePrimordial
Aminoacyl-tRNA biosynthesis	0.000654583	0.00253978	GranulosaPrimordial vs OocytePrimordial
Protein degradation	0.232388	0.317487	GranulosaPrimordial vs OocytePrimordial
Lipoate metabolism	1.99671118281724e-06	9.87772941414976e-05	GranulosaPrimordial vs OocytePrimordial
Nucleotide metabolism	0.00013579	0.000731756	GranulosaPrimordial vs OocytePrimordial
N-glycan metabolism	8.41635271500617e-05	0.000544257	GranulosaPrimordial vs OocytePrimordial
Protein modification	0.0509919	0.0933247	GranulosaPrimordial vs OocytePrimordial
Protein assembly	2.03664524003088e-06	9.87772941414976e-05	GranulosaPrimordial vs OocytePrimordial
Drug metabolism	0.000171648	0.000832491	GranulosaPrimordial vs OocytePrimordial
Blood group synthesis	6.40619115219199e-05	0.000544257	GranulosaPrimordial vs OocytePrimordial
Alkaloid synthesis	NA	NA	GranulosaPrimordial vs OocytePrimordial
Tetrahydrobiopterin metabolism	6.40619115219199e-05	0.000544257	GranulosaPrimordial vs OocytePrimordial
Nucleotide sugar metabolism	6.38472788332035e-05	0.000544257	GranulosaPrimordial vs OocytePrimordial
Androgen and estrogen synthesis and metabolism	NA	NA	GranulosaPrimordial vs OocytePrimordial
Selenoamino acid metabolism	NA	NA	GranulosaPrimordial vs OocytePrimordial
Vitamin D metabolism	0.200104	0.277287	GranulosaPrimordial vs OocytePrimary
Glycine, serine, alanine, and threonine metabolism	0.000102003	0.000395772	GranulosaPrimordial vs OocytePrimary
Propanoate metabolism	0.172167	0.256926	GranulosaPrimordial vs OocytePrimary
Transport, extracellular	0.00673762	0.0148534	GranulosaPrimordial vs OocytePrimary
Tryptophan metabolism	0.0220528	0.0465026	GranulosaPrimordial vs OocytePrimary
Tyrosine metabolism	0.1252	0.192769	GranulosaPrimordial vs OocytePrimary
Sphingolipid metabolism	0.000974943	0.00262693	GranulosaPrimordial vs OocytePrimary
Butanoate metabolism	0.599388	0.692292	GranulosaPrimordial vs OocytePrimary
Methionine and cysteine metabolism	0.0416092	0.0776172	GranulosaPrimordial vs OocytePrimary
N-glycan degradation	0.000102003	0.000395772	GranulosaPrimordial vs OocytePrimary
Lysine metabolism	0.59951	0.692292	GranulosaPrimordial vs OocytePrimary
Valine, leucine, and isoleucine metabolism	0.0305079	0.0616514	GranulosaPrimordial vs OocytePrimary
Cholesterol metabolism	0.323546	0.429917	GranulosaPrimordial vs OocytePrimary
Transport, mitochondrial	0.488223	0.615034	GranulosaPrimordial vs OocytePrimary
Fatty acid oxidation	0.0559555	0.0969229	GranulosaPrimordial vs OocytePrimary
Aminosugar metabolism	0.172167	0.256926	GranulosaPrimordial vs OocytePrimary
Phosphatidylinositol phosphate metabolism	0.570637	0.683356	GranulosaPrimordial vs OocytePrimary
Citric acid cycle	0.000279357	0.000967771	GranulosaPrimordial vs OocytePrimary
Transport, lysosomal	0.752714	0.811258	GranulosaPrimordial vs OocytePrimary
Bile acid synthesis	0.00457444	0.0103191	GranulosaPrimordial vs OocytePrimary
Vitamin B2 metabolism	0.0888791	0.143688	GranulosaPrimordial vs OocytePrimary
Glycolysis/gluconeogenesis	0.00151584	0.00377016	GranulosaPrimordial vs OocytePrimary
Nucleotide interconversion	0.629027	0.717831	GranulosaPrimordial vs OocytePrimary
Arginine and proline metabolism	0.514962	0.632296	GranulosaPrimordial vs OocytePrimary
Purine synthesis	0.0676448	0.11313	GranulosaPrimordial vs OocytePrimary
Keratan sulfate synthesis	5.03899664816873e-05	0.000257254	GranulosaPrimordial vs OocytePrimary
Triacylglycerol synthesis	0.817279	0.852431	GranulosaPrimordial vs OocytePrimary
Glutamate metabolism	0.105808	0.165539	GranulosaPrimordial vs OocytePrimary
Pyruvate metabolism	4.20678071591868e-05	0.000226699	GranulosaPrimordial vs OocytePrimary
Eicosanoid metabolism	0.0676448	0.11313	GranulosaPrimordial vs OocytePrimary
Starch and sucrose metabolism	0.000328505	0.00106217	GranulosaPrimordial vs OocytePrimary
Beta-Alanine metabolism	0.0812727	0.133618	GranulosaPrimordial vs OocytePrimary
Pentose phosphate pathway	0.752714	0.811258	GranulosaPrimordial vs OocytePrimary
Urea cycle	0.344562	0.451656	GranulosaPrimordial vs OocytePrimary
Alanine and aspartate metabolism	0.00020101	0.000722147	GranulosaPrimordial vs OocytePrimary
Pyrimidine synthesis	0.200104	0.277287	GranulosaPrimordial vs OocytePrimary
N-glycan synthesis	0.0507733	0.0912039	GranulosaPrimordial vs OocytePrimary
Heme degradation	2.71178163267682e-08	1.31521409184826e-06	GranulosaPrimordial vs OocytePrimary
Biotin metabolism	2.89931607065829e-05	0.000176855	GranulosaPrimordial vs OocytePrimary
Limonene and pinene degradation	0.752714	0.811258	GranulosaPrimordial vs OocytePrimary
Miscellaneous	0.916359	0.935651	GranulosaPrimordial vs OocytePrimary
Glycerophospholipid metabolism	0.389143	0.503292	GranulosaPrimordial vs OocytePrimary
Transport, endoplasmic reticular	0.721038	0.811258	GranulosaPrimordial vs OocytePrimary
Transport, golgi apparatus	0.0559555	0.0969229	GranulosaPrimordial vs OocytePrimary
O-glycan metabolism	0.185747	0.268918	GranulosaPrimordial vs OocytePrimary
Transport, peroxisomal	0.983242	0.983242	GranulosaPrimordial vs OocytePrimary
Taurine and hypotaurine metabolism	2.86823850776421e-05	0.000176855	GranulosaPrimordial vs OocytePrimary
Vitamin C metabolism	0.00175029	0.00414093	GranulosaPrimordial vs OocytePrimary
Fatty acid synthesis	0.284073	0.38271	GranulosaPrimordial vs OocytePrimary
Ubiquinone synthesis	4.20056909883642e-05	0.000226699	GranulosaPrimordial vs OocytePrimary
Pyrimidine catabolism	0.949756	0.95965	GranulosaPrimordial vs OocytePrimary
Fructose and mannose metabolism	0.0416092	0.0776172	GranulosaPrimordial vs OocytePrimary
Cytochrome metabolism	2.86823850776421e-05	0.000176855	GranulosaPrimordial vs OocytePrimary
Glyoxylate and dicarboxylate metabolism	0.0970489	0.154324	GranulosaPrimordial vs OocytePrimary
Heme synthesis	2.91719335487819e-05	0.000176855	GranulosaPrimordial vs OocytePrimary
Folate metabolism	2.91719335487819e-05	0.000176855	GranulosaPrimordial vs OocytePrimary
Keratan sulfate degradation	0.0305079	0.0616514	GranulosaPrimordial vs OocytePrimary
Chondroitin synthesis	0.0338861	0.0670807	GranulosaPrimordial vs OocytePrimary
Galactose metabolism	0.488223	0.615034	GranulosaPrimordial vs OocytePrimary
Glutathione metabolism	8.57315718645339e-05	0.000377998	GranulosaPrimordial vs OocytePrimary
Heparan sulfate degradation	0.542444	0.657713	GranulosaPrimordial vs OocytePrimary
Chondroitin sulfate degradation	0.817279	0.852431	GranulosaPrimordial vs OocytePrimary
Hyaluronan metabolism	0.0124369	0.0268084	GranulosaPrimordial vs OocytePrimary
Histidine metabolism	7.19347856954109e-05	0.00033227	GranulosaPrimordial vs OocytePrimary
Vitamin B6 metabolism	2.91719335487819e-05	0.000176855	GranulosaPrimordial vs OocytePrimary
C5-branched dibasic acid metabolism	0.200066	0.277287	GranulosaPrimordial vs OocytePrimary
CoA catabolism	2.89931607065829e-05	0.000176855	GranulosaPrimordial vs OocytePrimary
Vitamin A metabolism	0.000102003	0.000395772	GranulosaPrimordial vs OocytePrimary
Inositol phosphate metabolism	0.185747	0.268918	GranulosaPrimordial vs OocytePrimary
NAD metabolism	0.00113133	0.00296591	GranulosaPrimordial vs OocytePrimary
Purine catabolism	0.000974943	0.00262693	GranulosaPrimordial vs OocytePrimary
Phenylalanine metabolism	2.91719335487819e-05	0.000176855	GranulosaPrimordial vs OocytePrimary
Oxidative phosphorylation	0.0416092	0.0776172	GranulosaPrimordial vs OocytePrimary
D-alanine metabolism	0.00265926	0.00614162	GranulosaPrimordial vs OocytePrimary
ROS detoxification	0.000121159	0.000452017	GranulosaPrimordial vs OocytePrimary
Exchange/demand reaction	2.91719335487819e-05	0.000176855	GranulosaPrimordial vs OocytePrimary
Arachidonic acid metabolism	0.752714	0.811258	GranulosaPrimordial vs OocytePrimary
Squalene and cholesterol synthesis	0.59951	0.692292	GranulosaPrimordial vs OocytePrimary
Nucleotide salvage pathway	0.514962	0.632296	GranulosaPrimordial vs OocytePrimary
CoA synthesis	2.87266202181122e-05	0.000176855	GranulosaPrimordial vs OocytePrimary
Thiamine metabolism	0.000442114	0.00129955	GranulosaPrimordial vs OocytePrimary
Transport, nuclear	0.0507733	0.0912039	GranulosaPrimordial vs OocytePrimary
Glycosphingolipid metabolism	0.000385656	0.00116902	GranulosaPrimordial vs OocytePrimary
Leukotriene metabolism	0.817279	0.852431	GranulosaPrimordial vs OocytePrimary
Steroid metabolism	0.916359	0.935651	GranulosaPrimordial vs OocytePrimary
Linoleate metabolism	0.00175029	0.00414093	GranulosaPrimordial vs OocytePrimary
Aminoacyl-tRNA biosynthesis	0.00072045	0.0020554	GranulosaPrimordial vs OocytePrimary
Protein degradation	7.19347856954109e-05	0.00033227	GranulosaPrimordial vs OocytePrimary
Lipoate metabolism	2.66114372175387e-08	1.31521409184826e-06	GranulosaPrimordial vs OocytePrimary
Nucleotide metabolism	0.000328505	0.00106217	GranulosaPrimordial vs OocytePrimary
N-glycan metabolism	2.91719335487819e-05	0.000176855	GranulosaPrimordial vs OocytePrimary
Protein modification	0.000385656	0.00116902	GranulosaPrimordial vs OocytePrimary
Protein assembly	0.00150233	0.00377016	GranulosaPrimordial vs OocytePrimary
Drug metabolism	0.265613	0.362879	GranulosaPrimordial vs OocytePrimary
Blood group synthesis	2.55952689974364e-05	0.000176855	GranulosaPrimordial vs OocytePrimary
Alkaloid synthesis	NA	NA	GranulosaPrimordial vs OocytePrimary
Tetrahydrobiopterin metabolism	2.55952689974364e-05	0.000176855	GranulosaPrimordial vs OocytePrimary
Nucleotide sugar metabolism	2.55952689974364e-05	0.000176855	GranulosaPrimordial vs OocytePrimary
Androgen and estrogen synthesis and metabolism	NA	NA	GranulosaPrimordial vs OocytePrimary
Selenoamino acid metabolism	NA	NA	GranulosaPrimordial vs OocytePrimary
Vitamin D metabolism	0.153492	0.232636	GranulosaPrimordial vs OocyteSecondary
Glycine, serine, alanine, and threonine metabolism	0.000247624	0.00141291	GranulosaPrimordial vs OocyteSecondary
Propanoate metabolism	0.847054	0.893089	GranulosaPrimordial vs OocyteSecondary
Transport, extracellular	0.000247624	0.00141291	GranulosaPrimordial vs OocyteSecondary
Tryptophan metabolism	0.00104196	0.00336899	GranulosaPrimordial vs OocyteSecondary
Tyrosine metabolism	0.0023076	0.00722056	GranulosaPrimordial vs OocyteSecondary
Sphingolipid metabolism	0.0061648	0.0157365	GranulosaPrimordial vs OocyteSecondary
Butanoate metabolism	0.0694015	0.116771	GranulosaPrimordial vs OocyteSecondary
Methionine and cysteine metabolism	0.0338654	0.0631719	GranulosaPrimordial vs OocyteSecondary
N-glycan degradation	0.153492	0.232636	GranulosaPrimordial vs OocyteSecondary
Lysine metabolism	0.153492	0.232636	GranulosaPrimordial vs OocyteSecondary
Valine, leucine, and isoleucine metabolism	0.000596393	0.002314	GranulosaPrimordial vs OocyteSecondary
Cholesterol metabolism	0.297621	0.40661	GranulosaPrimordial vs OocyteSecondary
Transport, mitochondrial	0.787137	0.848358	GranulosaPrimordial vs OocyteSecondary
Fatty acid oxidation	0.00297471	0.00874384	GranulosaPrimordial vs OocyteSecondary
Aminosugar metabolism	0.616029	0.728717	GranulosaPrimordial vs OocyteSecondary
Phosphatidylinositol phosphate metabolism	0.0698219	0.116771	GranulosaPrimordial vs OocyteSecondary
Citric acid cycle	0.000247624	0.00141291	GranulosaPrimordial vs OocyteSecondary
Transport, lysosomal	0.0121613	0.0274336	GranulosaPrimordial vs OocyteSecondary
Bile acid synthesis	0.000447431	0.00180837	GranulosaPrimordial vs OocyteSecondary
Vitamin B2 metabolism	0.297621	0.40661	GranulosaPrimordial vs OocyteSecondary
Glycolysis/gluconeogenesis	0.263268	0.375545	GranulosaPrimordial vs OocyteSecondary
Nucleotide interconversion	0.787137	0.848358	GranulosaPrimordial vs OocyteSecondary
Arginine and proline metabolism	0.671322	0.775217	GranulosaPrimordial vs OocyteSecondary
Purine synthesis	0.907869	0.946917	GranulosaPrimordial vs OocyteSecondary
Keratan sulfate synthesis	0.0278905	0.0552119	GranulosaPrimordial vs OocyteSecondary
Triacylglycerol synthesis	0.000447431	0.00180837	GranulosaPrimordial vs OocyteSecondary
Glutamate metabolism	0.728454	0.821629	GranulosaPrimordial vs OocyteSecondary
Pyruvate metabolism	0.0228475	0.0471534	GranulosaPrimordial vs OocyteSecondary
Eicosanoid metabolism	0.374947	0.478551	GranulosaPrimordial vs OocyteSecondary
Starch and sucrose metabolism	0.153492	0.232636	GranulosaPrimordial vs OocyteSecondary
Beta-Alanine metabolism	0.000790506	0.00264411	GranulosaPrimordial vs OocyteSecondary
Pentose phosphate pathway	0.969229	0.979325	GranulosaPrimordial vs OocyteSecondary
Urea cycle	0.787137	0.848358	GranulosaPrimordial vs OocyteSecondary
Alanine and aspartate metabolism	0.0698219	0.116771	GranulosaPrimordial vs OocyteSecondary
Pyrimidine synthesis	0.562834	0.674011	GranulosaPrimordial vs OocyteSecondary
N-glycan synthesis	0.00486202	0.0138711	GranulosaPrimordial vs OocyteSecondary
Heme degradation	0.374588	0.478551	GranulosaPrimordial vs OocyteSecondary
Biotin metabolism	0.000242334	0.00141291	GranulosaPrimordial vs OocyteSecondary
Limonene and pinene degradation	0.969229	0.979325	GranulosaPrimordial vs OocyteSecondary
Miscellaneous	0.671322	0.775217	GranulosaPrimordial vs OocyteSecondary
Glycerophospholipid metabolism	0.000790506	0.00264411	GranulosaPrimordial vs OocyteSecondary
Transport, endoplasmic reticular	0.562834	0.674011	GranulosaPrimordial vs OocyteSecondary
Transport, golgi apparatus	0.374947	0.478551	GranulosaPrimordial vs OocyteSecondary
O-glycan metabolism	0.51196	0.636668	GranulosaPrimordial vs OocyteSecondary
Transport, peroxisomal	0.000790506	0.00264411	GranulosaPrimordial vs OocyteSecondary
Taurine and hypotaurine metabolism	0.000233276	0.00141291	GranulosaPrimordial vs OocyteSecondary
Vitamin C metabolism	0.000333796	0.00147174	GranulosaPrimordial vs OocyteSecondary
Fatty acid synthesis	0.00777396	0.018392	GranulosaPrimordial vs OocyteSecondary
Ubiquinone synthesis	0.000332073	0.00147174	GranulosaPrimordial vs OocyteSecondary
Pyrimidine catabolism	0.0061648	0.0157365	GranulosaPrimordial vs OocyteSecondary
Fructose and mannose metabolism	0.0491408	0.0866666	GranulosaPrimordial vs OocyteSecondary
Cytochrome metabolism	0.0222867	0.0471534	GranulosaPrimordial vs OocyteSecondary
Glyoxylate and dicarboxylate metabolism	0.0278905	0.0552119	GranulosaPrimordial vs OocyteSecondary
Heme synthesis	0.00777396	0.018392	GranulosaPrimordial vs OocyteSecondary
Folate metabolism	0.000247624	0.00141291	GranulosaPrimordial vs OocyteSecondary
Keratan sulfate degradation	0.0061648	0.0157365	GranulosaPrimordial vs OocyteSecondary
Chondroitin synthesis	0.417887	0.526429	GranulosaPrimordial vs OocyteSecondary
Galactose metabolism	0.0121613	0.0274336	GranulosaPrimordial vs OocyteSecondary
Glutathione metabolism	0.000247624	0.00141291	GranulosaPrimordial vs OocyteSecondary
Heparan sulfate degradation	0.969229	0.979325	GranulosaPrimordial vs OocyteSecondary
Chondroitin sulfate degradation	0.728454	0.821629	GranulosaPrimordial vs OocyteSecondary
Hyaluronan metabolism	0.00777396	0.018392	GranulosaPrimordial vs OocyteSecondary
Histidine metabolism	0.000333796	0.00147174	GranulosaPrimordial vs OocyteSecondary
Vitamin B6 metabolism	0.787137	0.848358	GranulosaPrimordial vs OocyteSecondary
C5-branched dibasic acid metabolism	0.263089	0.375545	GranulosaPrimordial vs OocyteSecondary
CoA catabolism	0.000242334	0.00141291	GranulosaPrimordial vs OocyteSecondary
Vitamin A metabolism	0.847054	0.893089	GranulosaPrimordial vs OocyteSecondary
Inositol phosphate metabolism	0.0338654	0.0631719	GranulosaPrimordial vs OocyteSecondary
NAD metabolism	0.00297471	0.00874384	GranulosaPrimordial vs OocyteSecondary
Purine catabolism	0.0228475	0.0471534	GranulosaPrimordial vs OocyteSecondary
Phenylalanine metabolism	0.0338654	0.0631719	GranulosaPrimordial vs OocyteSecondary
Oxidative phosphorylation	0.000790506	0.00264411	GranulosaPrimordial vs OocyteSecondary
D-alanine metabolism	0.202337	0.298374	GranulosaPrimordial vs OocyteSecondary
ROS detoxification	0.0228475	0.0471534	GranulosaPrimordial vs OocyteSecondary
Exchange/demand reaction	0.132464	0.214149	GranulosaPrimordial vs OocyteSecondary
Arachidonic acid metabolism	0.132464	0.214149	GranulosaPrimordial vs OocyteSecondary
Squalene and cholesterol synthesis	0.562834	0.674011	GranulosaPrimordial vs OocyteSecondary
Nucleotide salvage pathway	0.297621	0.40661	GranulosaPrimordial vs OocyteSecondary
CoA synthesis	0.000234555	0.00141291	GranulosaPrimordial vs OocyteSecondary
Thiamine metabolism	0.000221996	0.00141291	GranulosaPrimordial vs OocyteSecondary
Transport, nuclear	0.203017	0.298374	GranulosaPrimordial vs OocyteSecondary
Glycosphingolipid metabolism	0.374947	0.478551	GranulosaPrimordial vs OocyteSecondary
Leukotriene metabolism	0.0409023	0.0734726	GranulosaPrimordial vs OocyteSecondary
Steroid metabolism	1	1	GranulosaPrimordial vs OocyteSecondary
Linoleate metabolism	0.000333796	0.00147174	GranulosaPrimordial vs OocyteSecondary
Aminoacyl-tRNA biosynthesis	0.000333796	0.00147174	GranulosaPrimordial vs OocyteSecondary
Protein degradation	0.0061648	0.0157365	GranulosaPrimordial vs OocyteSecondary
Lipoate metabolism	0.0405234	0.0734726	GranulosaPrimordial vs OocyteSecondary
Nucleotide metabolism	0.000247624	0.00141291	GranulosaPrimordial vs OocyteSecondary
N-glycan metabolism	0.000247624	0.00141291	GranulosaPrimordial vs OocyteSecondary
Protein modification	0.334847	0.451114	GranulosaPrimordial vs OocyteSecondary
Protein assembly	3.46864604087886e-05	0.00141291	GranulosaPrimordial vs OocyteSecondary
Drug metabolism	0.000247624	0.00141291	GranulosaPrimordial vs OocyteSecondary
Blood group synthesis	0.000152957	0.00141291	GranulosaPrimordial vs OocyteSecondary
Alkaloid synthesis	NA	NA	GranulosaPrimordial vs OocyteSecondary
Tetrahydrobiopterin metabolism	0.000152957	0.00141291	GranulosaPrimordial vs OocyteSecondary
Nucleotide sugar metabolism	0.000152957	0.00141291	GranulosaPrimordial vs OocyteSecondary
Androgen and estrogen synthesis and metabolism	NA	NA	GranulosaPrimordial vs OocyteSecondary
Selenoamino acid metabolism	NA	NA	GranulosaPrimordial vs OocyteSecondary
Vitamin D metabolism	0.155009	0.231322	GranulosaPrimordial vs OocyteAntral
Glycine, serine, alanine, and threonine metabolism	5.33486941750558e-05	0.000258741	GranulosaPrimordial vs OocyteAntral
Propanoate metabolism	0.839017	0.884616	GranulosaPrimordial vs OocyteAntral
Transport, extracellular	0.734922	0.800983	GranulosaPrimordial vs OocyteAntral
Tryptophan metabolism	0.0904695	0.148738	GranulosaPrimordial vs OocyteAntral
Tyrosine metabolism	3.61598020468382e-05	0.000219219	GranulosaPrimordial vs OocyteAntral
Sphingolipid metabolism	0.00145908	0.0047177	GranulosaPrimordial vs OocyteAntral
Butanoate metabolism	0.14216	0.215461	GranulosaPrimordial vs OocyteAntral
Methionine and cysteine metabolism	0.354723	0.464975	GranulosaPrimordial vs OocyteAntral
N-glycan degradation	0.000136334	0.000528975	GranulosaPrimordial vs OocyteAntral
Lysine metabolism	0.0904695	0.148738	GranulosaPrimordial vs OocyteAntral
Valine, leucine, and isoleucine metabolism	0.0745512	0.131481	GranulosaPrimordial vs OocyteAntral
Cholesterol metabolism	0.119354	0.186731	GranulosaPrimordial vs OocyteAntral
Transport, mitochondrial	0.0157248	0.0354722	GranulosaPrimordial vs OocyteAntral
Fatty acid oxidation	0.572544	0.677278	GranulosaPrimordial vs OocyteAntral
Aminosugar metabolism	0.0357968	0.0723393	GranulosaPrimordial vs OocyteAntral
Phosphatidylinositol phosphate metabolism	0.0550287	0.100713	GranulosaPrimordial vs OocyteAntral
Citric acid cycle	7.80987051770236e-05	0.000344344	GranulosaPrimordial vs OocyteAntral
Transport, lysosomal	0.130446	0.200845	GranulosaPrimordial vs OocyteAntral
Bile acid synthesis	0.214429	0.305876	GranulosaPrimordial vs OocyteAntral
Vitamin B2 metabolism	0.378685	0.483322	GranulosaPrimordial vs OocyteAntral
Glycolysis/gluconeogenesis	0.231566	0.325535	GranulosaPrimordial vs OocyteAntral
Nucleotide interconversion	0.378685	0.483322	GranulosaPrimordial vs OocyteAntral
Arginine and proline metabolism	0.734922	0.800983	GranulosaPrimordial vs OocyteAntral
Purine synthesis	0.119354	0.186731	GranulosaPrimordial vs OocyteAntral
Keratan sulfate synthesis	0.00170363	0.00486034	GranulosaPrimordial vs OocyteAntral
Triacylglycerol synthesis	0.00477932	0.011887	GranulosaPrimordial vs OocyteAntral
Glutamate metabolism	0.0357968	0.0723393	GranulosaPrimordial vs OocyteAntral
Pyruvate metabolism	0.00722894	0.0171026	GranulosaPrimordial vs OocyteAntral
Eicosanoid metabolism	0.00268105	0.00722393	GranulosaPrimordial vs OocyteAntral
Starch and sucrose metabolism	0.00106416	0.00368656	GranulosaPrimordial vs OocyteAntral
Beta-Alanine metabolism	0.0254395	0.0536442	GranulosaPrimordial vs OocyteAntral
Pentose phosphate pathway	0.331742	0.44693	GranulosaPrimordial vs OocyteAntral
Urea cycle	0.182936	0.268861	GranulosaPrimordial vs OocyteAntral
Alanine and aspartate metabolism	0.00170363	0.00486034	GranulosaPrimordial vs OocyteAntral
Pyrimidine synthesis	0.249654	0.345949	GranulosaPrimordial vs OocyteAntral
N-glycan synthesis	0.45634	0.560316	GranulosaPrimordial vs OocyteAntral
Heme degradation	0.403571	0.508394	GranulosaPrimordial vs OocyteAntral
Biotin metabolism	3.5898526201813e-05	0.000219219	GranulosaPrimordial vs OocyteAntral
Limonene and pinene degradation	0.198225	0.286983	GranulosaPrimordial vs OocyteAntral
Miscellaneous	1	1	GranulosaPrimordial vs OocyteAntral
Glycerophospholipid metabolism	0.00549648	0.013329	GranulosaPrimordial vs OocyteAntral
Transport, endoplasmic reticular	0.512727	0.614006	GranulosaPrimordial vs OocyteAntral
Transport, golgi apparatus	0.309746	0.423174	GranulosaPrimordial vs OocyteAntral
O-glycan metabolism	0.109015	0.176241	GranulosaPrimordial vs OocyteAntral
Transport, peroxisomal	3.61598020468382e-05	0.000219219	GranulosaPrimordial vs OocyteAntral
Taurine and hypotaurine metabolism	3.54448513108463e-05	0.000219219	GranulosaPrimordial vs OocyteAntral
Vitamin C metabolism	0.668014	0.762322	GranulosaPrimordial vs OocyteAntral
Fatty acid synthesis	0.0254395	0.0536442	GranulosaPrimordial vs OocyteAntral
Ubiquinone synthesis	3.60943440182171e-05	0.000219219	GranulosaPrimordial vs OocyteAntral
Pyrimidine catabolism	0.00826703	0.0190929	GranulosaPrimordial vs OocyteAntral
Fructose and mannose metabolism	0.0445436	0.0864146	GranulosaPrimordial vs OocyteAntral
Cytochrome metabolism	3.54448513108463e-05	0.000219219	GranulosaPrimordial vs OocyteAntral
Glyoxylate and dicarboxylate metabolism	0.0821983	0.139881	GranulosaPrimordial vs OocyteAntral
Heme synthesis	0.0445436	0.0864146	GranulosaPrimordial vs OocyteAntral
Folate metabolism	3.61598020468382e-05	0.000219219	GranulosaPrimordial vs OocyteAntral
Keratan sulfate degradation	0.701179	0.790864	GranulosaPrimordial vs OocyteAntral
Chondroitin synthesis	1	1	GranulosaPrimordial vs OocyteAntral
Galactose metabolism	0.839017	0.884616	GranulosaPrimordial vs OocyteAntral
Glutathione metabolism	0.00359315	0.00917199	GranulosaPrimordial vs OocyteAntral
Heparan sulfate degradation	0.45634	0.560316	GranulosaPrimordial vs OocyteAntral
Chondroitin sulfate degradation	0.049554	0.0924372	GranulosaPrimordial vs OocyteAntral
Hyaluronan metabolism	0.0674955	0.121242	GranulosaPrimordial vs OocyteAntral
Histidine metabolism	3.61598020468382e-05	0.000219219	GranulosaPrimordial vs OocyteAntral
Vitamin B6 metabolism	0.0254395	0.0536442	GranulosaPrimordial vs OocyteAntral
C5-branched dibasic acid metabolism	0.484044	0.586903	GranulosaPrimordial vs OocyteAntral
CoA catabolism	3.5898526201813e-05	0.000219219	GranulosaPrimordial vs OocyteAntral
Vitamin A metabolism	5.33486941750558e-05	0.000258741	GranulosaPrimordial vs OocyteAntral
Inositol phosphate metabolism	0.00310671	0.00814461	GranulosaPrimordial vs OocyteAntral
NAD metabolism	0.00145908	0.0047177	GranulosaPrimordial vs OocyteAntral
Purine catabolism	0.00230933	0.00640013	GranulosaPrimordial vs OocyteAntral
Phenylalanine metabolism	3.61598020468382e-05	0.000219219	GranulosaPrimordial vs OocyteAntral
Oxidative phosphorylation	0.769185	0.829011	GranulosaPrimordial vs OocyteAntral
D-alanine metabolism	0.63535	0.733678	GranulosaPrimordial vs OocyteAntral
ROS detoxification	0.946011	0.965927	GranulosaPrimordial vs OocyteAntral
Exchange/demand reaction	0.354723	0.464975	GranulosaPrimordial vs OocyteAntral
Arachidonic acid metabolism	0.0821983	0.139881	GranulosaPrimordial vs OocyteAntral
Squalene and cholesterol synthesis	0.603646	0.705466	GranulosaPrimordial vs OocyteAntral
Nucleotide salvage pathway	0.874452	0.912063	GranulosaPrimordial vs OocyteAntral
CoA synthesis	3.55093856752331e-05	0.000219219	GranulosaPrimordial vs OocyteAntral
Thiamine metabolism	3.48681654950008e-05	0.000219219	GranulosaPrimordial vs OocyteAntral
Transport, nuclear	0.946011	0.965927	GranulosaPrimordial vs OocyteAntral
Glycosphingolipid metabolism	0.000113447	0.000478449	GranulosaPrimordial vs OocyteAntral
Leukotriene metabolism	0.00170363	0.00486034	GranulosaPrimordial vs OocyteAntral
Steroid metabolism	0.734922	0.800983	GranulosaPrimordial vs OocyteAntral
Linoleate metabolism	0.000653392	0.00234737	GranulosaPrimordial vs OocyteAntral
Aminoacyl-tRNA biosynthesis	4.39640284008551e-05	0.000236917	GranulosaPrimordial vs OocyteAntral
Protein degradation	7.80987051770236e-05	0.000344344	GranulosaPrimordial vs OocyteAntral
Lipoate metabolism	0.0494392	0.0924372	GranulosaPrimordial vs OocyteAntral
Nucleotide metabolism	4.39640284008551e-05	0.000236917	GranulosaPrimordial vs OocyteAntral
N-glycan metabolism	0.000136334	0.000528975	GranulosaPrimordial vs OocyteAntral
Protein modification	0.00170363	0.00486034	GranulosaPrimordial vs OocyteAntral
Protein assembly	7.83901536495707e-08	7.60384490400836e-06	GranulosaPrimordial vs OocyteAntral
Drug metabolism	0.000278901	0.00104051	GranulosaPrimordial vs OocyteAntral
Blood group synthesis	3.09762106547126e-05	0.000219219	GranulosaPrimordial vs OocyteAntral
Alkaloid synthesis	NA	NA	GranulosaPrimordial vs OocyteAntral
Tetrahydrobiopterin metabolism	3.09762106547126e-05	0.000219219	GranulosaPrimordial vs OocyteAntral
Nucleotide sugar metabolism	3.09762106547126e-05	0.000219219	GranulosaPrimordial vs OocyteAntral
Androgen and estrogen synthesis and metabolism	NA	NA	GranulosaPrimordial vs OocyteAntral
Selenoamino acid metabolism	NA	NA	GranulosaPrimordial vs OocyteAntral
Vitamin D metabolism	0.0563987	0.106564	GranulosaPrimary vs GranulosaSecondary
Glycine, serine, alanine, and threonine metabolism	0.668524	0.751151	GranulosaPrimary vs GranulosaSecondary
Propanoate metabolism	0.17308	0.258329	GranulosaPrimary vs GranulosaSecondary
Transport, extracellular	0.000531573	0.00379695	GranulosaPrimary vs GranulosaSecondary
Tryptophan metabolism	0.17308	0.258329	GranulosaPrimary vs GranulosaSecondary
Tyrosine metabolism	0.0798387	0.140068	GranulosaPrimary vs GranulosaSecondary
Sphingolipid metabolism	0.000937568	0.00493457	GranulosaPrimary vs GranulosaSecondary
Butanoate metabolism	0.906737	0.935091	GranulosaPrimary vs GranulosaSecondary
Methionine and cysteine metabolism	0.293271	0.401741	GranulosaPrimary vs GranulosaSecondary
N-glycan degradation	0.459559	0.553685	GranulosaPrimary vs GranulosaSecondary
Lysine metabolism	0.0322844	0.071743	GranulosaPrimary vs GranulosaSecondary
Valine, leucine, and isoleucine metabolism	0.370641	0.47518	GranulosaPrimary vs GranulosaSecondary
Cholesterol metabolism	0.330492	0.440656	GranulosaPrimary vs GranulosaSecondary
Transport, mitochondrial	0.559305	0.665839	GranulosaPrimary vs GranulosaSecondary
Fatty acid oxidation	0.0564788	0.106564	GranulosaPrimary vs GranulosaSecondary
Aminosugar metabolism	0.726095	0.797907	GranulosaPrimary vs GranulosaSecondary
Phosphatidylinositol phosphate metabolism	0.110506	0.178236	GranulosaPrimary vs GranulosaSecondary
Citric acid cycle	0.0265056	0.0646479	GranulosaPrimary vs GranulosaSecondary
Transport, lysosomal	0.0141957	0.0394326	GranulosaPrimary vs GranulosaSecondary
Bile acid synthesis	0.00350738	0.0120944	GranulosaPrimary vs GranulosaSecondary
Vitamin B2 metabolism	0.110506	0.178236	GranulosaPrimary vs GranulosaSecondary
Glycolysis/gluconeogenesis	0.227558	0.329794	GranulosaPrimary vs GranulosaSecondary
Nucleotide interconversion	0.413686	0.504495	GranulosaPrimary vs GranulosaSecondary
Arginine and proline metabolism	0.227558	0.329794	GranulosaPrimary vs GranulosaSecondary
Purine synthesis	0.149804	0.230468	GranulosaPrimary vs GranulosaSecondary
Keratan sulfate synthesis	0.0941753	0.159619	GranulosaPrimary vs GranulosaSecondary
Triacylglycerol synthesis	0.0798387	0.140068	GranulosaPrimary vs GranulosaSecondary
Glutamate metabolism	0.0216432	0.054108	GranulosaPrimary vs GranulosaSecondary
Pyruvate metabolism	0.00571551	0.017861	GranulosaPrimary vs GranulosaSecondary
Eicosanoid metabolism	0.000531573	0.00379695	GranulosaPrimary vs GranulosaSecondary
Starch and sucrose metabolism	0.0941753	0.159619	GranulosaPrimary vs GranulosaSecondary
Beta-Alanine metabolism	0.0175765	0.0462538	GranulosaPrimary vs GranulosaSecondary
Pentose phosphate pathway	0.293271	0.401741	GranulosaPrimary vs GranulosaSecondary
Urea cycle	0.0114023	0.032578	GranulosaPrimary vs GranulosaSecondary
Alanine and aspartate metabolism	0.845687	0.909341	GranulosaPrimary vs GranulosaSecondary
Pyrimidine synthesis	0.0471253	0.0961741	GranulosaPrimary vs GranulosaSecondary
N-glycan synthesis	0.413686	0.504495	GranulosaPrimary vs GranulosaSecondary
Heme degradation	0.000531573	0.00379695	GranulosaPrimary vs GranulosaSecondary
Biotin metabolism	0.00210453	0.00779454	GranulosaPrimary vs GranulosaSecondary
Limonene and pinene degradation	1	1	GranulosaPrimary vs GranulosaSecondary
Miscellaneous	0.293271	0.401741	GranulosaPrimary vs GranulosaSecondary
Glycerophospholipid metabolism	0.0216432	0.054108	GranulosaPrimary vs GranulosaSecondary
Transport, endoplasmic reticular	1	1	GranulosaPrimary vs GranulosaSecondary
Transport, golgi apparatus	0.413686	0.504495	GranulosaPrimary vs GranulosaSecondary
O-glycan metabolism	0.000707979	0.00471986	GranulosaPrimary vs GranulosaSecondary
Transport, peroxisomal	0.00571551	0.017861	GranulosaPrimary vs GranulosaSecondary
Taurine and hypotaurine metabolism	0.0564788	0.106564	GranulosaPrimary vs GranulosaSecondary
Vitamin C metabolism	0.845687	0.909341	GranulosaPrimary vs GranulosaSecondary
Fatty acid synthesis	0.00272453	0.00973047	GranulosaPrimary vs GranulosaSecondary
Ubiquinone synthesis	0.00571551	0.017861	GranulosaPrimary vs GranulosaSecondary
Pyrimidine catabolism	0.00210453	0.00779454	GranulosaPrimary vs GranulosaSecondary
Fructose and mannose metabolism	0.0564788	0.106564	GranulosaPrimary vs GranulosaSecondary
Cytochrome metabolism	0.000455688	0.00379695	GranulosaPrimary vs GranulosaSecondary
Glyoxylate and dicarboxylate metabolism	0.0673289	0.124683	GranulosaPrimary vs GranulosaSecondary
Heme synthesis	0.907038	0.935091	GranulosaPrimary vs GranulosaSecondary
Folate metabolism	0.000937568	0.00493457	GranulosaPrimary vs GranulosaSecondary
Keratan sulfate degradation	0.96895	0.988725	GranulosaPrimary vs GranulosaSecondary
Chondroitin synthesis	0.413686	0.504495	GranulosaPrimary vs GranulosaSecondary
Galactose metabolism	0.370641	0.47518	GranulosaPrimary vs GranulosaSecondary
Glutathione metabolism	0.00123457	0.00617285	GranulosaPrimary vs GranulosaSecondary
Heparan sulfate degradation	0.61284	0.704413	GranulosaPrimary vs GranulosaSecondary
Chondroitin sulfate degradation	0.128996	0.204756	GranulosaPrimary vs GranulosaSecondary
Hyaluronan metabolism	0.0471253	0.0961741	GranulosaPrimary vs GranulosaSecondary
Histidine metabolism	0.0322844	0.071743	GranulosaPrimary vs GranulosaSecondary
Vitamin B6 metabolism	0.000531573	0.00379695	GranulosaPrimary vs GranulosaSecondary
C5-branched dibasic acid metabolism	0.0322844	0.071743	GranulosaPrimary vs GranulosaSecondary
CoA catabolism	0.000531573	0.00379695	GranulosaPrimary vs GranulosaSecondary
Vitamin A metabolism	0.0114023	0.032578	GranulosaPrimary vs GranulosaSecondary
Inositol phosphate metabolism	0.61284	0.704413	GranulosaPrimary vs GranulosaSecondary
NAD metabolism	0.00161646	0.00673524	GranulosaPrimary vs GranulosaSecondary
Purine catabolism	0.00161646	0.00673524	GranulosaPrimary vs GranulosaSecondary
Phenylalanine metabolism	0.0391105	0.0832139	GranulosaPrimary vs GranulosaSecondary
Oxidative phosphorylation	0.330492	0.440656	GranulosaPrimary vs GranulosaSecondary
D-alanine metabolism	0.000457686	0.00379695	GranulosaPrimary vs GranulosaSecondary
ROS detoxification	0.110506	0.178236	GranulosaPrimary vs GranulosaSecondary
Exchange/demand reaction	0.0175765	0.0462538	GranulosaPrimary vs GranulosaSecondary
Arachidonic acid metabolism	0.000531573	0.00379695	GranulosaPrimary vs GranulosaSecondary
Squalene and cholesterol synthesis	0.149804	0.230468	GranulosaPrimary vs GranulosaSecondary
Nucleotide salvage pathway	0.00161646	0.00673524	GranulosaPrimary vs GranulosaSecondary
CoA synthesis	0.00723518	0.0219248	GranulosaPrimary vs GranulosaSecondary
Thiamine metabolism	1.40706811429791e-05	0.000703534	GranulosaPrimary vs GranulosaSecondary
Transport, nuclear	0.000531573	0.00379695	GranulosaPrimary vs GranulosaSecondary
Glycosphingolipid metabolism	0.000937568	0.00493457	GranulosaPrimary vs GranulosaSecondary
Leukotriene metabolism	0.000531573	0.00379695	GranulosaPrimary vs GranulosaSecondary
Steroid metabolism	0.0798387	0.140068	GranulosaPrimary vs GranulosaSecondary
Linoleate metabolism	0.668524	0.751151	GranulosaPrimary vs GranulosaSecondary
Aminoacyl-tRNA biosynthesis	0.726095	0.797907	GranulosaPrimary vs GranulosaSecondary
Protein degradation	0.907038	0.935091	GranulosaPrimary vs GranulosaSecondary
Lipoate metabolism	0.906888	0.935091	GranulosaPrimary vs GranulosaSecondary
Nucleotide metabolism	0.00161646	0.00673524	GranulosaPrimary vs GranulosaSecondary
N-glycan metabolism	0.00210453	0.00779454	GranulosaPrimary vs GranulosaSecondary
Protein modification	0.000531573	0.00379695	GranulosaPrimary vs GranulosaSecondary
Protein assembly	0.611565	0.704413	GranulosaPrimary vs GranulosaSecondary
Drug metabolism	0.000937568	0.00493457	GranulosaPrimary vs GranulosaSecondary
Blood group synthesis	0.0391105	0.0832139	GranulosaPrimary vs GranulosaSecondary
Alkaloid synthesis	0.293271	0.401741	GranulosaPrimary vs GranulosaSecondary
Tetrahydrobiopterin metabolism	0.0322844	0.071743	GranulosaPrimary vs GranulosaSecondary
Nucleotide sugar metabolism	0.364975	0.47518	GranulosaPrimary vs GranulosaSecondary
Androgen and estrogen synthesis and metabolism	7.35884672287762e-05	0.00245295	GranulosaPrimary vs GranulosaSecondary
Selenoamino acid metabolism	1.39292976843537e-05	0.000703534	GranulosaPrimary vs GranulosaSecondary
Vitamin D metabolism	0.00894981	0.0169585	GranulosaPrimary vs GranulosaAntral
Glycine, serine, alanine, and threonine metabolism	0.410665	0.488887	GranulosaPrimary vs GranulosaAntral
Propanoate metabolism	2.71911597135024e-06	1.35955798567512e-05	GranulosaPrimary vs GranulosaAntral
Transport, extracellular	0.00210933	0.00448794	GranulosaPrimary vs GranulosaAntral
Tryptophan metabolism	0.410665	0.488887	GranulosaPrimary vs GranulosaAntral
Tyrosine metabolism	2.99146951961506e-07	2.99146951961506e-06	GranulosaPrimary vs GranulosaAntral
Sphingolipid metabolism	0.461657	0.53681	GranulosaPrimary vs GranulosaAntral
Butanoate metabolism	0.108944	0.16287	GranulosaPrimary vs GranulosaAntral
Methionine and cysteine metabolism	0.129635	0.187876	GranulosaPrimary vs GranulosaAntral
N-glycan degradation	0.109123	0.16287	GranulosaPrimary vs GranulosaAntral
Lysine metabolism	0.00173546	0.00394422	GranulosaPrimary vs GranulosaAntral
Valine, leucine, and isoleucine metabolism	0.00898801	0.0169585	GranulosaPrimary vs GranulosaAntral
Cholesterol metabolism	0.69675	0.757337	GranulosaPrimary vs GranulosaAntral
Transport, mitochondrial	0.593308	0.666638	GranulosaPrimary vs GranulosaAntral
Fatty acid oxidation	1.14934599216976e-06	8.20961422978399e-06	GranulosaPrimary vs GranulosaAntral
Aminosugar metabolism	0.000116292	0.000363414	GranulosaPrimary vs GranulosaAntral
Phosphatidylinositol phosphate metabolism	0.0159334	0.0289698	GranulosaPrimary vs GranulosaAntral
Citric acid cycle	5.48520044499436e-07	4.57100037082864e-06	GranulosaPrimary vs GranulosaAntral
Transport, lysosomal	0.0548971	0.0914952	GranulosaPrimary vs GranulosaAntral
Bile acid synthesis	0.00191403	0.0042534	GranulosaPrimary vs GranulosaAntral
Vitamin B2 metabolism	0.000363665	0.000957013	GranulosaPrimary vs GranulosaAntral
Glycolysis/gluconeogenesis	0.965461	0.975214	GranulosaPrimary vs GranulosaAntral
Nucleotide interconversion	1	1	GranulosaPrimary vs GranulosaAntral
Arginine and proline metabolism	0.654553	0.719289	GranulosaPrimary vs GranulosaAntral
Purine synthesis	0.0159334	0.0289698	GranulosaPrimary vs GranulosaAntral
Keratan sulfate synthesis	0.593308	0.666638	GranulosaPrimary vs GranulosaAntral
Triacylglycerol synthesis	0.00488406	0.00976813	GranulosaPrimary vs GranulosaAntral
Glutamate metabolism	0.000185237	0.000561325	GranulosaPrimary vs GranulosaAntral
Pyruvate metabolism	1.32939297909849e-06	8.8626198606566e-06	GranulosaPrimary vs GranulosaAntral
Eicosanoid metabolism	8.19478641087151e-06	3.7249029140325e-05	GranulosaPrimary vs GranulosaAntral
Starch and sucrose metabolism	0.0969382	0.151466	GranulosaPrimary vs GranulosaAntral
Beta-Alanine metabolism	0.000291349	0.000832426	GranulosaPrimary vs GranulosaAntral
Pentose phosphate pathway	1.22310434015082e-05	5.09626808396174e-05	GranulosaPrimary vs GranulosaAntral
Urea cycle	0.0667896	0.107725	GranulosaPrimary vs GranulosaAntral
Alanine and aspartate metabolism	0.0252712	0.0451271	GranulosaPrimary vs GranulosaAntral
Pyrimidine synthesis	2.04722329447888e-06	1.13734627471049e-05	GranulosaPrimary vs GranulosaAntral
N-glycan synthesis	0.896643	0.934003	GranulosaPrimary vs GranulosaAntral
Heme degradation	0.000325633	0.000880089	GranulosaPrimary vs GranulosaAntral
Biotin metabolism	2.66651971918191e-05	9.52328471136397e-05	GranulosaPrimary vs GranulosaAntral
Limonene and pinene degradation	0.000694015	0.00177952	GranulosaPrimary vs GranulosaAntral
Miscellaneous	0.00116385	0.00283865	GranulosaPrimary vs GranulosaAntral
Glycerophospholipid metabolism	0.0513483	0.0870311	GranulosaPrimary vs GranulosaAntral
Transport, endoplasmic reticular	0.348145	0.440689	GranulosaPrimary vs GranulosaAntral
Transport, golgi apparatus	0.219872	0.289305	GranulosaPrimary vs GranulosaAntral
O-glycan metabolism	0.00210933	0.00448794	GranulosaPrimary vs GranulosaAntral
Transport, peroxisomal	0.00371754	0.00774488	GranulosaPrimary vs GranulosaAntral
Taurine and hypotaurine metabolism	0.188934	0.255317	GranulosaPrimary vs GranulosaAntral
Vitamin C metabolism	0.102887	0.158288	GranulosaPrimary vs GranulosaAntral
Fatty acid synthesis	0.0858665	0.136296	GranulosaPrimary vs GranulosaAntral
Ubiquinone synthesis	0.00695247	0.0136323	GranulosaPrimary vs GranulosaAntral
Pyrimidine catabolism	0.0667896	0.107725	GranulosaPrimary vs GranulosaAntral
Fructose and mannose metabolism	2.19850649427937e-07	2.44278499364374e-06	GranulosaPrimary vs GranulosaAntral
Cytochrome metabolism	7.05574680344654e-07	5.42749754111273e-06	GranulosaPrimary vs GranulosaAntral
Glyoxylate and dicarboxylate metabolism	7.20891928868105e-05	0.000248583	GranulosaPrimary vs GranulosaAntral
Heme synthesis	1.07111384368991e-05	4.65701671169524e-05	GranulosaPrimary vs GranulosaAntral
Folate metabolism	2.36032020974258e-06	1.24227379460136e-05	GranulosaPrimary vs GranulosaAntral
Keratan sulfate degradation	0.965461	0.975214	GranulosaPrimary vs GranulosaAntral
Chondroitin synthesis	0.633851	0.704279	GranulosaPrimary vs GranulosaAntral
Galactose metabolism	0.000103311	0.000333262	GranulosaPrimary vs GranulosaAntral
Glutathione metabolism	0.461657	0.53681	GranulosaPrimary vs GranulosaAntral
Heparan sulfate degradation	0.179486	0.245871	GranulosaPrimary vs GranulosaAntral
Chondroitin sulfate degradation	0.00157232	0.00365657	GranulosaPrimary vs GranulosaAntral
Hyaluronan metabolism	2.16777680999634e-07	2.44278499364374e-06	GranulosaPrimary vs GranulosaAntral
Histidine metabolism	0.000325633	0.000880089	GranulosaPrimary vs GranulosaAntral
Vitamin B6 metabolism	0.00128761	0.00306573	GranulosaPrimary vs GranulosaAntral
C5-branched dibasic acid metabolism	0.254175	0.330098	GranulosaPrimary vs GranulosaAntral
CoA catabolism	0.17031	0.236542	GranulosaPrimary vs GranulosaAntral
Vitamin A metabolism	1.77423225857141e-06	1.10889516160713e-05	GranulosaPrimary vs GranulosaAntral
Inositol phosphate metabolism	0.0363586	0.0626872	GranulosaPrimary vs GranulosaAntral
NAD metabolism	0.000291349	0.000832426	GranulosaPrimary vs GranulosaAntral
Purine catabolism	2.04722329447888e-06	1.13734627471049e-05	GranulosaPrimary vs GranulosaAntral
Phenylalanine metabolism	3.48527553498021e-07	3.16843230452747e-06	GranulosaPrimary vs GranulosaAntral
Oxidative phosphorylation	0.85116	0.905489	GranulosaPrimary vs GranulosaAntral
D-alanine metabolism	0.806167	0.866846	GranulosaPrimary vs GranulosaAntral
ROS detoxification	4.75081961980965e-06	2.26229505705221e-05	GranulosaPrimary vs GranulosaAntral
Exchange/demand reaction	0.00105116	0.0026279	GranulosaPrimary vs GranulosaAntral
Arachidonic acid metabolism	1.81244351417361e-05	7.24977405669442e-05	GranulosaPrimary vs GranulosaAntral
Squalene and cholesterol synthesis	8.13405699251935e-05	0.000271135	GranulosaPrimary vs GranulosaAntral
Nucleotide salvage pathway	3.30151094695656e-09	3.30151094695656e-07	GranulosaPrimary vs GranulosaAntral
CoA synthesis	2.19850649427937e-07	2.44278499364374e-06	GranulosaPrimary vs GranulosaAntral
Thiamine metabolism	8.73619074145702e-08	2.44278499364374e-06	GranulosaPrimary vs GranulosaAntral
Transport, nuclear	2.19850649427937e-07	2.44278499364374e-06	GranulosaPrimary vs GranulosaAntral
Glycosphingolipid metabolism	0.1371	0.195857	GranulosaPrimary vs GranulosaAntral
Leukotriene metabolism	0.129635	0.187876	GranulosaPrimary vs GranulosaAntral
Steroid metabolism	0.896643	0.934003	GranulosaPrimary vs GranulosaAntral
Linoleate metabolism	2.06302478025049e-05	7.93471069327112e-05	GranulosaPrimary vs GranulosaAntral
Aminoacyl-tRNA biosynthesis	0.0292947	0.0513943	GranulosaPrimary vs GranulosaAntral
Protein degradation	0.965461	0.975214	GranulosaPrimary vs GranulosaAntral
Lipoate metabolism	0.170224	0.236542	GranulosaPrimary vs GranulosaAntral
Nucleotide metabolism	0.0044628	0.00910776	GranulosaPrimary vs GranulosaAntral
N-glycan metabolism	0.363178	0.453972	GranulosaPrimary vs GranulosaAntral
Protein modification	2.18617004938228e-07	2.44278499364374e-06	GranulosaPrimary vs GranulosaAntral
Protein assembly	0.410404	0.488887	GranulosaPrimary vs GranulosaAntral
Drug metabolism	0.198931	0.265241	GranulosaPrimary vs GranulosaAntral
Blood group synthesis	0.410665	0.488887	GranulosaPrimary vs GranulosaAntral
Alkaloid synthesis	0.305459	0.391614	GranulosaPrimary vs GranulosaAntral
Tetrahydrobiopterin metabolism	2.66651971918191e-05	9.52328471136397e-05	GranulosaPrimary vs GranulosaAntral
Nucleotide sugar metabolism	0.496763	0.570992	GranulosaPrimary vs GranulosaAntral
Androgen and estrogen synthesis and metabolism	1.29259656509463e-07	2.44278499364374e-06	GranulosaPrimary vs GranulosaAntral
Selenoamino acid metabolism	6.69285566402118e-08	2.44278499364374e-06	GranulosaPrimary vs GranulosaAntral
Vitamin D metabolism	0.000117084	0.000269954	GranulosaPrimary vs OocytePrimordial
Glycine, serine, alanine, and threonine metabolism	0.000136715	0.000307608	GranulosaPrimary vs OocytePrimordial
Propanoate metabolism	0.0102326	0.0146816	GranulosaPrimary vs OocytePrimordial
Transport, extracellular	1.95417930579816e-06	1.13802206631775e-05	GranulosaPrimary vs OocytePrimordial
Tryptophan metabolism	0.000444856	0.000846938	GranulosaPrimary vs OocytePrimordial
Tyrosine metabolism	1.18418982481916e-05	3.78176750506764e-05	GranulosaPrimary vs OocytePrimordial
Sphingolipid metabolism	1.95417930579816e-06	1.13802206631775e-05	GranulosaPrimary vs OocytePrimordial
Butanoate metabolism	0.570741	0.620916	GranulosaPrimary vs OocytePrimordial
Methionine and cysteine metabolism	0.104419	0.134253	GranulosaPrimary vs OocytePrimordial
N-glycan degradation	9.95073212917882e-06	3.51829457424537e-05	GranulosaPrimary vs OocytePrimordial
Lysine metabolism	0.0017226	0.00284229	GranulosaPrimary vs OocytePrimordial
Valine, leucine, and isoleucine metabolism	0.000214964	0.000452796	GranulosaPrimary vs OocytePrimordial
Cholesterol metabolism	0.00251925	0.00402267	GranulosaPrimary vs OocytePrimordial
Transport, mitochondrial	0.00322439	0.0050669	GranulosaPrimary vs OocytePrimordial
Fatty acid oxidation	0.000444856	0.000846938	GranulosaPrimary vs OocytePrimordial
Aminosugar metabolism	0.791519	0.824846	GranulosaPrimary vs OocytePrimordial
Phosphatidylinositol phosphate metabolism	0.140819	0.17647	GranulosaPrimary vs OocytePrimordial
Citric acid cycle	1.6197135918578e-06	1.13802206631775e-05	GranulosaPrimary vs OocytePrimordial
Transport, lysosomal	0.00917056	0.0133513	GranulosaPrimary vs OocytePrimordial
Bile acid synthesis	4.89374062071616e-06	2.01866800604541e-05	GranulosaPrimary vs OocytePrimordial
Vitamin B2 metabolism	1.6197135918578e-06	1.13802206631775e-05	GranulosaPrimary vs OocytePrimordial
Glycolysis/gluconeogenesis	0.000117253	0.000269954	GranulosaPrimary vs OocytePrimordial
Nucleotide interconversion	0.257264	0.296152	GranulosaPrimary vs OocytePrimordial
Arginine and proline metabolism	0.364774	0.410371	GranulosaPrimary vs OocytePrimordial
Purine synthesis	0.00364061	0.00563157	GranulosaPrimary vs OocytePrimordial
Keratan sulfate synthesis	0.000589478	0.00106106	GranulosaPrimary vs OocytePrimordial
Triacylglycerol synthesis	8.5895683407151e-05	0.000218043	GranulosaPrimary vs OocytePrimordial
Glutamate metabolism	0.000333914	0.000661149	GranulosaPrimary vs OocytePrimordial
Pyruvate metabolism	2.35447046467744e-06	1.16546288001533e-05	GranulosaPrimary vs OocytePrimordial
Eicosanoid metabolism	0.000117253	0.000269954	GranulosaPrimary vs OocytePrimordial
Starch and sucrose metabolism	0.186269	0.224886	GranulosaPrimary vs OocytePrimordial
Beta-Alanine metabolism	0.000214964	0.000452796	GranulosaPrimary vs OocytePrimordial
Pentose phosphate pathway	0.212702	0.253705	GranulosaPrimary vs OocytePrimordial
Urea cycle	0.0017226	0.00284229	GranulosaPrimary vs OocytePrimordial
Alanine and aspartate metabolism	0.186269	0.224886	GranulosaPrimary vs OocytePrimordial
Pyrimidine synthesis	5.33114926790148e-05	0.00013889	GranulosaPrimary vs OocytePrimordial
N-glycan synthesis	0.00151356	0.00262882	GranulosaPrimary vs OocytePrimordial
Heme degradation	0.000589478	0.00106106	GranulosaPrimary vs OocytePrimordial
Biotin metabolism	1.67021192328554e-05	5.01063576985662e-05	GranulosaPrimary vs OocytePrimordial
Limonene and pinene degradation	0.307921	0.350393	GranulosaPrimary vs OocytePrimordial
Miscellaneous	5.33114926790148e-05	0.00013889	GranulosaPrimary vs OocytePrimordial
Glycerophospholipid metabolism	2.76914974271321e-05	7.61516179246134e-05	GranulosaPrimary vs OocytePrimordial
Transport, endoplasmic reticular	0.0414312	0.0546892	GranulosaPrimary vs OocytePrimordial
Transport, golgi apparatus	0.0344544	0.0460943	GranulosaPrimary vs OocytePrimordial
O-glycan metabolism	1.6197135918578e-06	1.13802206631775e-05	GranulosaPrimary vs OocytePrimordial
Transport, peroxisomal	0.000589478	0.00106106	GranulosaPrimary vs OocytePrimordial
Taurine and hypotaurine metabolism	0.00410512	0.00615769	GranulosaPrimary vs OocytePrimordial
Vitamin C metabolism	2.83285942607998e-06	1.33549087229485e-05	GranulosaPrimary vs OocytePrimordial
Fatty acid synthesis	2.34286757300023e-05	6.82187910961832e-05	GranulosaPrimary vs OocytePrimordial
Ubiquinone synthesis	4.89374062071616e-06	2.01866800604541e-05	GranulosaPrimary vs OocytePrimordial
Pyrimidine catabolism	1.40732172251166e-05	4.35390157902046e-05	GranulosaPrimary vs OocytePrimordial
Fructose and mannose metabolism	0.241741	0.281558	GranulosaPrimary vs OocytePrimordial
Cytochrome metabolism	1.28968681041089e-06	1.13802206631775e-05	GranulosaPrimary vs OocytePrimordial
Glyoxylate and dicarboxylate metabolism	1.6197135918578e-06	1.13802206631775e-05	GranulosaPrimary vs OocytePrimordial
Heme synthesis	0.00583914	0.00862798	GranulosaPrimary vs OocytePrimordial
Folate metabolism	1.95417930579816e-06	1.13802206631775e-05	GranulosaPrimary vs OocytePrimordial
Keratan sulfate degradation	0.00251925	0.00402267	GranulosaPrimary vs OocytePrimordial
Chondroitin synthesis	0.496676	0.546343	GranulosaPrimary vs OocytePrimordial
Galactose metabolism	0.705707	0.751237	GranulosaPrimary vs OocytePrimordial
Glutathione metabolism	1.6197135918578e-06	1.13802206631775e-05	GranulosaPrimary vs OocytePrimordial
Heparan sulfate degradation	0.140819	0.17647	GranulosaPrimary vs OocytePrimordial
Chondroitin sulfate degradation	0.0258804	0.0350981	GranulosaPrimary vs OocytePrimordial
Hyaluronan metabolism	0.623486	0.670925	GranulosaPrimary vs OocytePrimordial
Histidine metabolism	1.95417930579816e-06	1.13802206631775e-05	GranulosaPrimary vs OocytePrimordial
Vitamin B6 metabolism	2.76914974271321e-05	7.61516179246134e-05	GranulosaPrimary vs OocytePrimordial
C5-branched dibasic acid metabolism	0.909802	0.919086	GranulosaPrimary vs OocytePrimordial
CoA catabolism	0.241741	0.281558	GranulosaPrimary vs OocytePrimordial
Vitamin A metabolism	0.000214964	0.000452796	GranulosaPrimary vs OocytePrimordial
Inositol phosphate metabolism	0.000288712	0.000583315	GranulosaPrimary vs OocytePrimordial
NAD metabolism	5.85581654044359e-06	2.14713273149598e-05	GranulosaPrimary vs OocytePrimordial
Purine catabolism	5.85581654044359e-06	2.14713273149598e-05	GranulosaPrimary vs OocytePrimordial
Phenylalanine metabolism	0.151292	0.187223	GranulosaPrimary vs OocytePrimordial
Oxidative phosphorylation	0.00410512	0.00615769	GranulosaPrimary vs OocytePrimordial
D-alanine metabolism	0.000888219	0.00157024	GranulosaPrimary vs OocytePrimordial
ROS detoxification	0.000100425	0.000248552	GranulosaPrimary vs OocytePrimordial
Exchange/demand reaction	0.939797	0.939797	GranulosaPrimary vs OocytePrimordial
Arachidonic acid metabolism	1.18418982481916e-05	3.78176750506764e-05	GranulosaPrimary vs OocytePrimordial
Squalene and cholesterol synthesis	0.0017226	0.00284229	GranulosaPrimary vs OocytePrimordial
Nucleotide salvage pathway	0.0192172	0.0264237	GranulosaPrimary vs OocytePrimordial
CoA synthesis	5.85581654044359e-06	2.14713273149598e-05	GranulosaPrimary vs OocytePrimordial
Thiamine metabolism	4.12200418904814e-07	8.16156829431531e-06	GranulosaPrimary vs OocytePrimordial
Transport, nuclear	3.40376865104333e-06	1.5316958929695e-05	GranulosaPrimary vs OocytePrimordial
Glycosphingolipid metabolism	1.18418982481916e-05	3.78176750506764e-05	GranulosaPrimary vs OocytePrimordial
Leukotriene metabolism	1.6197135918578e-06	1.13802206631775e-05	GranulosaPrimary vs OocytePrimordial
Steroid metabolism	0.791519	0.824846	GranulosaPrimary vs OocytePrimordial
Linoleate metabolism	0.879935	0.898078	GranulosaPrimary vs OocytePrimordial
Aminoacyl-tRNA biosynthesis	0.014105	0.0196675	GranulosaPrimary vs OocytePrimordial
Protein degradation	0.47307	0.526224	GranulosaPrimary vs OocytePrimordial
Lipoate metabolism	1.96363562435738e-07	4.9190212708498e-06	GranulosaPrimary vs OocytePrimordial
Nucleotide metabolism	0.850239	0.876809	GranulosaPrimary vs OocytePrimordial
N-glycan metabolism	2.35447046467744e-06	1.16546288001533e-05	GranulosaPrimary vs OocytePrimordial
Protein modification	1.6197135918578e-06	1.13802206631775e-05	GranulosaPrimary vs OocytePrimordial
Protein assembly	1.92832527456458e-07	4.9190212708498e-06	GranulosaPrimary vs OocytePrimordial
Drug metabolism	0.000288712	0.000583315	GranulosaPrimary vs OocytePrimordial
Blood group synthesis	0.0759228	0.0988995	GranulosaPrimary vs OocytePrimordial
Alkaloid synthesis	1.98748334175749e-07	4.9190212708498e-06	GranulosaPrimary vs OocytePrimordial
Tetrahydrobiopterin metabolism	2.35447046467744e-06	1.16546288001533e-05	GranulosaPrimary vs OocytePrimordial
Nucleotide sugar metabolism	0.0111331	0.0157454	GranulosaPrimary vs OocytePrimordial
Androgen and estrogen synthesis and metabolism	6.04942533871182e-08	4.9190212708498e-06	GranulosaPrimary vs OocytePrimordial
Selenoamino acid metabolism	NA	NA	GranulosaPrimary vs OocytePrimordial
Vitamin D metabolism	0.131381	0.168918	GranulosaPrimary vs OocytePrimary
Glycine, serine, alanine, and threonine metabolism	0.779959	0.779959	GranulosaPrimary vs OocytePrimary
Propanoate metabolism	0.0254189	0.0393198	GranulosaPrimary vs OocytePrimary
Transport, extracellular	1.34397792050256e-06	4.92791904184271e-06	GranulosaPrimary vs OocytePrimary
Tryptophan metabolism	0.00279634	0.00494353	GranulosaPrimary vs OocytePrimary
Tyrosine metabolism	0.0337347	0.0513806	GranulosaPrimary vs OocytePrimary
Sphingolipid metabolism	3.55407238583263e-05	9.509545032363e-05	GranulosaPrimary vs OocytePrimary
Butanoate metabolism	0.0386096	0.05705	GranulosaPrimary vs OocytePrimary
Methionine and cysteine metabolism	0.0538965	0.0751514	GranulosaPrimary vs OocytePrimary
N-glycan degradation	2.03270703304282e-07	1.25773747669524e-06	GranulosaPrimary vs OocytePrimary
Lysine metabolism	0.314541	0.370709	GranulosaPrimary vs OocytePrimary
Valine, leucine, and isoleucine metabolism	0.000800952	0.00161825	GranulosaPrimary vs OocytePrimary
Cholesterol metabolism	0.538807	0.579803	GranulosaPrimary vs OocytePrimary
Transport, mitochondrial	0.154216	0.195735	GranulosaPrimary vs OocytePrimary
Fatty acid oxidation	4.0336692360353e-06	1.33111084789165e-05	GranulosaPrimary vs OocytePrimary
Aminosugar metabolism	0.000181412	0.000399107	GranulosaPrimary vs OocytePrimary
Phosphatidylinositol phosphate metabolism	0.737439	0.752644	GranulosaPrimary vs OocytePrimary
Citric acid cycle	1.74854261290302e-07	1.25773747669524e-06	GranulosaPrimary vs OocytePrimary
Transport, lysosomal	0.0538965	0.0751514	GranulosaPrimary vs OocytePrimary
Bile acid synthesis	0.00335264	0.005823	GranulosaPrimary vs OocytePrimary
Vitamin B2 metabolism	1.15378677716259e-05	3.17291363719711e-05	GranulosaPrimary vs OocytePrimary
Glycolysis/gluconeogenesis	5.71044900126768e-07	2.35556021302292e-06	GranulosaPrimary vs OocytePrimary
Nucleotide interconversion	0.695708	0.725001	GranulosaPrimary vs OocytePrimary
Arginine and proline metabolism	0.0023256	0.00418607	GranulosaPrimary vs OocytePrimary
Purine synthesis	0.229635	0.280665	GranulosaPrimary vs OocytePrimary
Keratan sulfate synthesis	9.18350089603453e-05	0.000216468	GranulosaPrimary vs OocytePrimary
Triacylglycerol synthesis	0.0361451	0.0542177	GranulosaPrimary vs OocytePrimary
Glutamate metabolism	5.10219446031593e-05	0.000132926	GranulosaPrimary vs OocytePrimary
Pyruvate metabolism	1.74854261290302e-07	1.25773747669524e-06	GranulosaPrimary vs OocytePrimary
Eicosanoid metabolism	0.417837	0.470067	GranulosaPrimary vs OocytePrimary
Starch and sucrose metabolism	0.356566	0.415295	GranulosaPrimary vs OocytePrimary
Beta-Alanine metabolism	0.00159453	0.00303575	GranulosaPrimary vs OocytePrimary
Pentose phosphate pathway	0.00175422	0.00327674	GranulosaPrimary vs OocytePrimary
Urea cycle	0.0011923	0.00231446	GranulosaPrimary vs OocytePrimary
Alanine and aspartate metabolism	0.023641	0.0371501	GranulosaPrimary vs OocytePrimary
Pyrimidine synthesis	3.52517021461731e-06	1.20342017671418e-05	GranulosaPrimary vs OocytePrimary
N-glycan synthesis	0.000162254	0.000365071	GranulosaPrimary vs OocytePrimary
Heme degradation	1.8773253724274e-09	4.64638029675781e-08	GranulosaPrimary vs OocytePrimary
Biotin metabolism	1.16750090555444e-06	4.44548421730344e-06	GranulosaPrimary vs OocytePrimary
Limonene and pinene degradation	0.0538965	0.0751514	GranulosaPrimary vs OocytePrimary
Miscellaneous	4.61205173077205e-06	1.4268535042076e-05	GranulosaPrimary vs OocytePrimary
Glycerophospholipid metabolism	0.000531783	0.0010968	GranulosaPrimary vs OocytePrimary
Transport, endoplasmic reticular	0.105155	0.136979	GranulosaPrimary vs OocytePrimary
Transport, golgi apparatus	0.00211852	0.00388396	GranulosaPrimary vs OocytePrimary
O-glycan metabolism	2.74085664346556e-07	1.42813056685837e-06	GranulosaPrimary vs OocytePrimary
Transport, peroxisomal	0.229635	0.280665	GranulosaPrimary vs OocytePrimary
Taurine and hypotaurine metabolism	0.00795355	0.0131234	GranulosaPrimary vs OocytePrimary
Vitamin C metabolism	1.01440693624306e-05	2.86932247680179e-05	GranulosaPrimary vs OocytePrimary
Fatty acid synthesis	0.00437748	0.00734527	GranulosaPrimary vs OocytePrimary
Ubiquinone synthesis	3.17906547597927e-07	1.43057946419067e-06	GranulosaPrimary vs OocytePrimary
Pyrimidine catabolism	0.520512	0.572564	GranulosaPrimary vs OocytePrimary
Fructose and mannose metabolism	0.229635	0.280665	GranulosaPrimary vs OocytePrimary
Cytochrome metabolism	0.401169	0.461811	GranulosaPrimary vs OocytePrimary
Glyoxylate and dicarboxylate metabolism	2.03270703304282e-07	1.25773747669524e-06	GranulosaPrimary vs OocytePrimary
Heme synthesis	6.86308317488195e-06	1.99836833621563e-05	GranulosaPrimary vs OocytePrimary
Folate metabolism	1.74854261290302e-07	1.25773747669524e-06	GranulosaPrimary vs OocytePrimary
Keratan sulfate degradation	0.000978659	0.00193774	GranulosaPrimary vs OocytePrimary
Chondroitin synthesis	4.61205173077205e-06	1.4268535042076e-05	GranulosaPrimary vs OocytePrimary
Galactose metabolism	0.24065	0.290541	GranulosaPrimary vs OocytePrimary
Glutathione metabolism	3.17906547597927e-07	1.43057946419067e-06	GranulosaPrimary vs OocytePrimary
Heparan sulfate degradation	0.467614	0.520154	GranulosaPrimary vs OocytePrimary
Chondroitin sulfate degradation	0.779959	0.779959	GranulosaPrimary vs OocytePrimary
Hyaluronan metabolism	0.417837	0.470067	GranulosaPrimary vs OocytePrimary
Histidine metabolism	1.74854261290302e-07	1.25773747669524e-06	GranulosaPrimary vs OocytePrimary
Vitamin B6 metabolism	4.26718067708913e-07	1.83674298709489e-06	GranulosaPrimary vs OocytePrimary
C5-branched dibasic acid metabolism	0.0883493	0.116621	GranulosaPrimary vs OocytePrimary
CoA catabolism	0.557418	0.587068	GranulosaPrimary vs OocytePrimary
Vitamin A metabolism	8.17718638899429e-05	0.000197449	GranulosaPrimary vs OocytePrimary
Inositol phosphate metabolism	0.0414085	0.0602859	GranulosaPrimary vs OocytePrimary
NAD metabolism	2.36126533715593e-07	1.37508981399081e-06	GranulosaPrimary vs OocytePrimary
[truncated: 1,730 more rows]

[truncated: 8 more sheets: Table S11, Table S12, Table S13, Table S14, Table S15, Table S16, Table S17, Table S18]
